# Supplementary material for: Causal effects of endometriosis stages and locations on menstruation, ovulation, reproductive function, and delivery modes: a two-sample Mendelian randomization study
Source: Front Endocrinol (Lausanne). 2024 Aug 2;15:1328403. doi: 10.3389/fendo.2024.1328403 (PMC11327065; doi:10.3389/fendo.2024.1328403)
Supplement: Supplementary file 1 [file DataSheet_1.xlsx]

## Sheet: Sheet1
Additional file 1
Table 1. IVs in various types of endometriosis.
Table 2. IVs in menstruation, ovulation, reproductive function and mode of delivery.
Table 3.Causal effects of endometriosis stage and location on menstruation, ovulation, reproductive function and mode of delivery.
Table 4.Bidirectional Mendelian randomization analysis.

## Sheet: Table 1. endometriosis_IVs
Table 1. IVs in various types of endometriosis.
id.exposure	exposure	SNP	effect_allele.exposure	other_allele.exposure	beta.exposure	se.exposure	pval.exposure	eaf.exposure	chr.exposure	pos.exposure	maf.exposure	Fstat
ASRM stages 1,2	ASRM stages 1,2	rs3820687	T	A	0.168548	0.0219568	1.64e-14	0.771699	1	22030736	0.228301	58.9263
ASRM stages 1,2	ASRM stages 1,2	rs1551642	C	T	-0.197828	0.0219524	2.03e-19	0.731659	4	55128043	0.268341	81.2104
ASRM stages 1,2	ASRM stages 1,2	rs6456259	G	A	0.142303	0.0252248	1.69e-08	0.843949	6	19761487	0.156051	31.8253
ASRM stages 1,2	ASRM stages 1,2	rs2917891	T	G	-0.118453	0.0191197	5.82e-10	0.59693	6	73877946	0.40307	38.3822
ASRM stages 1,2	ASRM stages 1,2	rs140993356	G	A	0.262424	0.0374058	2.29e-12	0.942144	6	151481102	0.0578562	49.2186
ASRM stages 1,2	ASRM stages 1,2	rs851983	G	A	0.1262	0.0189122	2.51e-11	0.554481	6	151703280	0.445519	44.5281
ASRM stages 1,2	ASRM stages 1,2	rs58415480	G	C	0.176168	0.0218712	7.96e-16	0.766971	6	152241136	0.233029	64.8797
ASRM stages 1,2	ASRM stages 1,2	rs1451385	C	T	0.138371	0.0211679	6.28e-11	0.708256	7	25855101	0.291744	42.7302
ASRM stages 1,2	ASRM stages 1,2	rs2779747	T	G	-0.136314	0.018979	6.85e-13	0.575821	9	22171485	0.424179	51.5863
ASRM stages 1,2	ASRM stages 1,2	rs11031005	C	T	-0.166665	0.0262192	2.06e-10	0.833321	11	30204809	0.166679	40.4064
ASRM stages 1,2	ASRM stages 1,2	rs6538618	C	T	0.118658	0.019527	1.23e-09	0.644136	12	95217409	0.355864	36.9252
ASRM stages 3,4	ASRM stages 3,4	rs4654991	C	T	0.113853	0.0205715	3.12e-08	0.803524	1	21858059	0.196476	30.6307
ASRM stages 3,4	ASRM stages 3,4	rs10917151	A	G	0.191593	0.021299	2.35e-19	0.831273	1	22096228	0.168727	80.9172
ASRM stages 3,4	ASRM stages 3,4	rs1209731	C	T	0.475364	0.0672616	1.58e-12	0.979805	1	169355555	0.020195	49.948
ASRM stages 3,4	ASRM stages 3,4	rs57439315	T	G	-0.141112	0.0173052	3.51e-16	0.622865	2	11593362	0.377135	66.4928
ASRM stages 3,4	ASRM stages 3,4	rs6546324	C	A	-0.11588	0.0176829	5.63e-11	0.69118	2	67629358	0.30882	42.9447
ASRM stages 3,4	ASRM stages 3,4	rs2811479	A	G	0.101321	0.0180183	1.87e-08	0.707852	3	128182943	0.292148	31.6207
ASRM stages 3,4	ASRM stages 3,4	rs17773240	C	T	-0.236424	0.0200057	3.16e-32	0.755927	4	55133614	0.244073	139.661
ASRM stages 3,4	ASRM stages 3,4	rs2206034	T	C	0.110743	0.0167185	3.5e-11	0.580744	6	19796632	0.419256	43.8771
ASRM stages 3,4	ASRM stages 3,4	rs62440680	G	T	0.0973891	0.0166452	4.89e-09	0.568529	6	73923274	0.431471	34.2328
ASRM stages 3,4	ASRM stages 3,4	rs147230474	T	G	0.2766	0.033235	8.61e-17	0.943159	6	151416042	0.0568408	69.2649
ASRM stages 3,4	ASRM stages 3,4	rs12526447	G	A	0.148778	0.017381	1.13e-17	0.676924	6	151718990	0.323076	73.2703
ASRM stages 3,4	ASRM stages 3,4	rs13211170	G	A	0.220974	0.0178239	2.69e-35	0.707523	6	152289837	0.292477	153.701
ASRM stages 3,4	ASRM stages 3,4	rs4722531	C	T	-0.135933	0.0184839	1.92e-13	0.704299	7	25848395	0.295701	54.0832
ASRM stages 3,4	ASRM stages 3,4	rs56091846	T	C	-0.098974	0.0173718	1.22e-08	0.628665	7	51078128	0.371335	32.4603
ASRM stages 3,4	ASRM stages 3,4	rs2779747	T	G	-0.14952	0.0166453	2.64e-19	0.575821	9	22171485	0.424179	80.6892
ASRM stages 3,4	ASRM stages 3,4	rs11416069	G	A	-0.101558	0.0175561	7.26e-09	0.677825	10	74216754	0.322175	33.4636
ASRM stages 3,4	ASRM stages 3,4	rs11031005	C	T	-0.231325	0.0232884	2.99e-23	0.833321	11	30204809	0.166679	98.6656
ASRM stages 3,4	ASRM stages 3,4	rs12317475	C	T	0.113798	0.018563	8.77e-10	0.739078	12	15315112	0.260922	37.5814
ASRM stages 3,4	ASRM stages 3,4	rs10777677	G	A	0.145815	0.0182555	1.38e-15	0.729139	12	95224053	0.270861	63.7995
ASRM stages 3,4	ASRM stages 3,4	rs11067298	T	C	-0.106185	0.0174015	1.05e-09	0.630519	12	114785150	0.369481	37.2351
ASRM stages 3,4	ASRM stages 3,4	rs3803361	T	C	0.0949411	0.0165715	1.01e-08	0.521248	15	40055544	0.478752	32.8235
ASRM stages 3,4	ASRM stages 3,4	rs2164983	A	C	0.135935	0.0196595	4.7e-12	0.77812	19	8679120	0.22188	47.8099
Ovary	Ovary	rs4654991	C	T	0.137384	0.0235977	5.82e-09	0.805355	1	21858059	0.194645	33.8948
Ovary	Ovary	rs10917151	A	G	0.224546	0.0243913	3.39e-20	0.831884	1	22096228	0.168116	84.7502
Ovary	Ovary	rs1209731	C	T	0.61059	0.0781666	5.66e-15	0.979063	1	169355555	0.020937	61.0179
Ovary	Ovary	rs57439315	T	G	-0.148778	0.0199088	7.84e-14	0.621195	2	11593362	0.378805	55.8454
Ovary	Ovary	rs1023692	C	T	-0.14109	0.0214397	4.68e-11	0.747217	2	67641624	0.252783	43.3067
Ovary	Ovary	rs58170120	A	T	0.147024	0.023798	6.49e-10	0.81359	3	128002490	0.18641	38.1677
Ovary	Ovary	rs12331471	C	T	-0.2781	0.0230612	1.73e-33	0.75452	4	55135342	0.24548	145.425
Ovary	Ovary	rs2206034	T	C	0.130116	0.0192374	1.34e-11	0.579911	6	19796632	0.420089	45.7476
Ovary	Ovary	rs140993356	G	A	0.298773	0.0381023	4.46e-15	0.942837	6	151481102	0.0571629	61.4866
Ovary	Ovary	rs851984	A	G	0.163636	0.0190109	7.47e-18	0.556262	6	151702056	0.443738	74.0888
Ovary	Ovary	rs58415480	G	C	0.245997	0.0219147	3.07e-29	0.768898	6	152241136	0.231102	126.005
Ovary	Ovary	rs12213593	A	T	0.131653	0.0217749	1.48e-09	0.757918	6	152575115	0.242082	36.5552
Ovary	Ovary	rs11976790	T	C	-0.146309	0.0212749	6.11e-12	0.704736	7	25850101	0.295264	47.2941
Ovary	Ovary	rs2779747	T	G	-0.171428	0.0191279	3.18e-19	0.576776	9	22171485	0.423224	80.321
Ovary	Ovary	rs11031005	C	T	-0.276174	0.0267353	5.16e-25	0.829859	11	30204809	0.170141	106.708
Ovary	Ovary	rs11031718	G	T	-0.133932	0.0213256	3.38e-10	0.708397	11	32327407	0.291603	39.4427
Ovary	Ovary	rs12317475	C	T	0.128601	0.0213664	1.76e-09	0.740524	12	15315112	0.259476	36.2265
Ovary	Ovary	rs10859853	C	T	0.177253	0.0209382	2.55e-17	0.730736	12	95221177	0.269264	71.6652
Ovary	Ovary	rs11067298	T	C	-0.128487	0.0200633	1.51e-10	0.629729	12	114785150	0.370271	41.0123
Ovary	Ovary	rs3803361	T	C	0.107362	0.0190594	1.77e-08	0.522223	15	40055544	0.477777	31.7309
Ovary	Ovary	rs2164983	A	C	0.148248	0.0226495	5.94e-11	0.777687	19	8679120	0.222313	42.8411
Fallopian tube	Fallopian tube	rs17616993	A	G	0.717602	0.154149	3.24e-06	0.93938	4	105140228	0.0606201	21.6713
Fallopian tube	Fallopian tube	rs11153170	A	G	0.590871	0.127319	3.47e-06	0.891617	6	109331325	0.108383	21.5377
Fallopian tube	Fallopian tube	rs117831166	T	C	-1.19859	0.252848	2.13e-06	0.935126	10	71567912	0.0648737	22.471
Fallopian tube	Fallopian tube	rs80333826	T	G	1.07074	0.232616	4.16e-06	0.978998	12	67778965	0.0210017	21.1879
Intestine	Intestine	rs4648631	C	T	0.312475	0.0680318	4.37e-06	0.663374	1	2303580	0.336626	21.0963
Intestine	Intestine	rs725158	A	T	0.358652	0.0785665	5e-06	0.811313	1	22051787	0.188687	20.8388
Intestine	Intestine	rs6737737	T	C	-0.316819	0.0663802	1.82e-06	0.501218	2	10063157	0.498782	22.7796
Intestine	Intestine	rs58503642	G	A	-0.454454	0.0933362	1.12e-06	0.81376	2	88375941	0.18624	23.7072
Intestine	Intestine	rs10013070	G	A	-0.405431	0.0829491	1.02e-06	0.763082	4	55131034	0.236918	23.8897
Intestine	Intestine	rs115303527	C	T	0.79439	0.172837	4.3e-06	0.975096	5	113348809	0.0249038	21.1249
Intestine	Intestine	rs9397414	G	A	0.397552	0.0674755	3.82e-09	0.681945	6	151485148	0.318055	34.7133
Intestine	Intestine	rs4647290	A	G	0.592335	0.119316	6.89e-07	0.942107	7	143292103	0.0578925	24.6455
Intestine	Intestine	rs113855877	T	C	-0.832236	0.169319	8.87e-07	0.936306	9	105654155	0.0636936	24.1591
Intestine	Intestine	rs6539809	A	G	-0.347091	0.0752679	4e-06	0.778513	12	83974585	0.221487	21.2651
Intestine	Intestine	rs4293469	A	G	0.457709	0.0906214	4.4e-07	0.804725	18	72949670	0.195275	25.5104
Pelvic peritoneum	Pelvic peritoneum	rs10917151	A	G	0.203743	0.0249441	3.14e-16	0.832136	1	22096228	0.167864	66.716
Pelvic peritoneum	Pelvic peritoneum	rs1551642	C	T	-0.21339	0.0224929	2.38e-21	0.729549	4	55128043	0.270451	90.003
Pelvic peritoneum	Pelvic peritoneum	rs2917890	G	T	-0.127925	0.0196673	7.8e-11	0.600203	6	73878292	0.399797	42.3079
Pelvic peritoneum	Pelvic peritoneum	rs140993356	G	A	0.299404	0.0385461	8.01e-15	0.942826	6	151481102	0.0571744	60.3329
Pelvic peritoneum	Pelvic peritoneum	rs851983	G	A	0.139208	0.0194148	7.49e-13	0.556603	6	151703280	0.443397	51.4118
Pelvic peritoneum	Pelvic peritoneum	rs58415480	G	C	0.1983	0.0224851	1.15e-18	0.769358	6	152241136	0.230642	77.7778
Pelvic peritoneum	Pelvic peritoneum	rs1451383	A	G	-0.142971	0.0217256	4.68e-11	0.707084	7	25852189	0.292916	43.3064
Pelvic peritoneum	Pelvic peritoneum	rs6472847	A	G	-0.121985	0.0218221	2.27e-08	0.709359	8	74415662	0.290641	31.2478
Pelvic peritoneum	Pelvic peritoneum	rs2779747	T	G	-0.148996	0.0195014	2.17e-14	0.577194	9	22171485	0.422806	58.3738
Pelvic peritoneum	Pelvic peritoneum	rs11031005	C	T	-0.198549	0.0268341	1.37e-13	0.82931	11	30204809	0.17069	54.7471
Pelvic peritoneum	Pelvic peritoneum	rs1599367	G	A	0.127854	0.0234519	4.99e-08	0.79107	12	15394746	0.20893	29.7216
Pelvic peritoneum	Pelvic peritoneum	rs6538618	C	T	0.131793	0.0200721	5.17e-11	0.646002	12	95217409	0.353998	43.1121
Rectovaginal septum and vagina	Rectovaginal septum and vagina	rs4669753	A	G	-0.212096	0.0301335	1.94e-12	0.619535	2	11587954	0.380465	49.5411
Rectovaginal septum and vagina	Rectovaginal septum and vagina	rs17773240	C	T	-0.266754	0.0348863	2.07e-14	0.752939	4	55133614	0.247061	58.4672
Rectovaginal septum and vagina	Rectovaginal septum and vagina	rs147230474	T	G	0.397886	0.0567956	2.46e-12	0.944257	6	151416042	0.0557432	49.0781
Rectovaginal septum and vagina	Rectovaginal septum and vagina	rs6904031	T	A	0.288321	0.0414721	3.6e-12	0.879675	6	151734843	0.120325	48.3326
Rectovaginal septum and vagina	Rectovaginal septum and vagina	rs13211170	G	A	0.249756	0.0309353	6.83e-16	0.710823	6	152289837	0.289177	65.1813
Rectovaginal septum and vagina	Rectovaginal septum and vagina	rs2779747	T	G	-0.182013	0.0289992	3.46e-10	0.577952	9	22171485	0.422048	39.3942
Rectovaginal septum and vagina	Rectovaginal septum and vagina	rs11031005	C	T	-0.230267	0.0400443	8.91e-09	0.828663	11	30204809	0.171337	33.066

## Sheet: Table 2. Reproduction_IVs
Table 2. IVs in menstruation, ovulation, reproductive function and mode of delivery.
id.exposure	exposure	SNP	effect_allele.exposure	other_allele.exposure	beta.exposure	se.exposure	eaf.exposure	pval.exposure	maf.exposure	Fstat
age at first live birth	age at first live birth	rs3766823	A	G	-0.0268965	0.00444071	0.828791	1.4e-09	0.171209	36.6848
age at first live birth	age at first live birth	rs3791129	A	G	0.0218304	0.00381922	0.734586	1.1e-08	0.265414	32.6719
age at first live birth	age at first live birth	rs12089815	A	G	0.0197559	0.00336768	0.548572	4.5e-09	0.451428	34.4138
age at first live birth	age at first live birth	rs2708146	G	A	-0.0203535	0.00337311	0.548691	1.6e-09	0.451309	36.4097
age at first live birth	age at first live birth	rs951807	C	T	-0.0251286	0.0034092	0.593902	1.7e-13	0.406098	54.329
age at first live birth	age at first live birth	rs4443016	G	C	0.018949	0.0033722	0.501266	1.9e-08	0.498734	31.5752
age at first live birth	age at first live birth	rs2570497	T	C	-0.0227656	0.0035024	0.64167	8e-11	0.35833	42.25
age at first live birth	age at first live birth	rs10496880	C	T	-0.0367118	0.00666271	0.932611	3.6e-08	0.067389	30.3605
age at first live birth	age at first live birth	rs6446187	A	C	-0.0342304	0.00334251	0.512398	1.3e-24	0.487602	104.877
age at first live birth	age at first live birth	rs9882678	T	G	-0.0259519	0.00440047	0.822358	3.7e-09	0.177642	34.7808
age at first live birth	age at first live birth	rs362307	T	C	-0.0381364	0.00641583	0.925555	2.8e-09	0.074445	35.3324
age at first live birth	age at first live birth	rs11938781	C	T	-0.0265831	0.00451947	0.834551	4.1e-09	0.165449	34.5968
age at first live birth	age at first live birth	rs17314832	T	C	0.020121	0.00348568	0.640929	7.8e-09	0.359071	33.3215
age at first live birth	age at first live birth	rs2135029	A	G	0.0190354	0.00343835	0.613536	3.1e-08	0.386464	30.6495
age at first live birth	age at first live birth	rs9372625	A	G	0.0239841	0.00345076	0.619018	3.6e-12	0.380982	48.3078
age at first live birth	age at first live birth	rs4305732	G	A	0.0235975	0.00347897	0.631155	1.2e-11	0.368845	46.0077
age at first live birth	age at first live birth	rs55773130	C	T	0.0272199	0.00433316	0.817683	3.3e-10	0.182317	39.4606
age at first live birth	age at first live birth	rs113905912	C	T	0.0232584	0.00352305	0.657193	4.1e-11	0.342807	43.5835
age at first live birth	age at first live birth	rs10266297	T	C	-0.0189957	0.00341297	0.594105	2.6e-08	0.405895	30.9774
age at first live birth	age at first live birth	rs10733289	A	G	0.019313	0.0034104	0.585875	1.5e-08	0.414125	32.0693
age at first live birth	age at first live birth	rs12555870	G	A	0.0190603	0.00337691	0.566929	1.7e-08	0.433071	31.8581
age at first live birth	age at first live birth	rs7896518	G	A	0.019392	0.0034176	0.572318	1.4e-08	0.427682	32.1961
age at first live birth	age at first live birth	rs12250380	G	A	0.021759	0.00339732	0.582487	1.5e-10	0.417513	41.0209
age at first live birth	age at first live birth	rs2456973	C	A	0.0212665	0.00352056	0.659584	1.5e-09	0.340416	36.4896
age at first live birth	age at first live birth	rs2645977	A	G	0.0204994	0.00348373	0.643767	4e-09	0.356233	34.6253
age at first live birth	age at first live birth	rs704061	C	T	-0.0189629	0.00335776	0.544452	1.6e-08	0.455548	31.8941
age at first live birth	age at first live birth	rs1401989	T	C	-0.0196202	0.00353091	0.662907	2.7e-08	0.337093	30.8769
age at first live birth	age at first live birth	rs6574760	C	A	-0.0188257	0.00340672	0.590399	3.3e-08	0.409601	30.5372
age at first live birth	age at first live birth	rs12435203	A	G	-0.0214009	0.00368572	0.703257	6.4e-09	0.296743	33.7147
age at first live birth	age at first live birth	rs35489785	G	C	0.0210722	0.00380705	0.739992	3.1e-08	0.260008	30.6367
age at first live birth	age at first live birth	rs9901404	G	A	0.0199698	0.00364033	0.525182	4.1e-08	0.474818	30.093
age at first live birth	age at first live birth	rs1941954	C	A	0.0214822	0.00357171	0.674338	1.8e-09	0.325662	36.1747
age at first live birth	age at first live birth	rs896686	G	T	0.0262649	0.00450009	0.828698	5.3e-09	0.171302	34.0651
age at first live birth	age at first live birth	rs8110682	C	T	0.023022	0.0035441	0.611815	8.3e-11	0.388185	42.1963
age at first live birth	age at first live birth	rs9980269	A	G	0.022712	0.0041174	0.783581	3.5e-08	0.216419	30.4274
age at last live birth	age at last live birth	rs359253	A	G	-0.0222912	0.00352058	0.639341	2.4e-10	0.360659	40.0902
age at last live birth	age at last live birth	rs6446187	A	C	-0.0291866	0.0033823	0.512378	6.2e-18	0.487622	74.4634
age at last live birth	age at last live birth	rs1267490	A	G	-0.024378	0.00435317	0.814111	2.1e-08	0.185889	31.3606
age at last live birth	age at last live birth	rs10964737	C	T	0.0863379	0.0155676	0.98778	2.9e-08	0.01222	30.7581
age at last live birth	age at last live birth	rs12250380	G	A	0.0201909	0.00343666	0.5825	4.2e-09	0.4175	34.5174
age at last live birth	age at last live birth	rs2208082	A	G	0.0190597	0.0034371	0.568997	2.9e-08	0.431003	30.7502
age at menarche	age at menarche	rs2697961	T	C	-0.0237364	0.00283862	0.841992	6.2e-17	0.158008	69.9222
age at menarche	age at menarche	rs4660257	C	T	-0.0202852	0.00225493	0.701318	2.3e-19	0.298682	80.9268
age at menarche	age at menarche	rs61779781	C	T	0.0149309	0.00208358	0.572867	7.7e-13	0.427133	51.3513
age at menarche	age at menarche	rs2422137	A	C	-0.0143644	0.00207399	0.546014	4.3e-12	0.453986	47.9691
age at menarche	age at menarche	rs12141660	T	C	-0.0130223	0.00228325	0.714005	1.2e-08	0.285995	32.5288
age at menarche	age at menarche	rs7553348	A	G	0.0260579	0.00208128	0.562415	5.8e-36	0.437585	156.754
age at menarche	age at menarche	rs12728183	T	C	-0.0159044	0.00207616	0.534976	1.9e-14	0.465024	58.6831
age at menarche	age at menarche	rs2343506	C	A	0.0133464	0.00211915	0.598116	3e-10	0.401884	39.6648
age at menarche	age at menarche	rs192558	T	C	-0.0275333	0.00215916	0.63642	3e-37	0.36358	162.61
age at menarche	age at menarche	rs539515	C	A	-0.0288923	0.002557	0.795257	1.3e-29	0.204743	127.674
age at menarche	age at menarche	rs12134472	T	C	-0.0157792	0.00208275	0.569355	3.6e-14	0.430645	57.3979
age at menarche	age at menarche	rs12040029	T	C	-0.0195567	0.00329083	0.877367	2.8e-09	0.122633	35.3167
age at menarche	age at menarche	rs2953330	T	G	0.0121035	0.00213906	0.625411	1.5e-08	0.374589	32.0167
age at menarche	age at menarche	rs62106258	C	T	0.0565703	0.004783	0.951226	2.8e-32	0.048774	139.887
age at menarche	age at menarche	rs13022337	G	A	-0.0312604	0.00273174	0.828335	2.5e-30	0.171665	130.951
age at menarche	age at menarche	rs113467400	T	C	-0.0201047	0.00365533	0.911491	3.8e-08	0.088509	30.2512
age at menarche	age at menarche	rs6712986	C	T	-0.0211673	0.00314581	0.8778	1.7e-11	0.1222	45.2758
age at menarche	age at menarche	rs3136247	G	A	0.016269	0.0026163	0.807379	5e-10	0.192621	38.6675
age at menarche	age at menarche	rs11893331	G	A	0.0331922	0.00274896	0.830181	1.4e-33	0.169819	145.793
age at menarche	age at menarche	rs17006627	C	G	0.0200249	0.00258974	0.801248	1.1e-14	0.198752	59.79
age at menarche	age at menarche	rs59072247	T	C	0.0489499	0.00608608	0.969973	8.8e-16	0.030027	64.6887
age at menarche	age at menarche	rs2679894	G	A	-0.022806	0.00209484	0.575649	1.3e-27	0.424351	118.521
age at menarche	age at menarche	rs7563777	C	T	-0.0134158	0.00206241	0.515968	7.8e-11	0.484032	42.3139
age at menarche	age at menarche	rs10203978	T	C	-0.0142466	0.00206734	0.513937	5.5e-12	0.486063	47.4896
age at menarche	age at menarche	rs4664605	T	C	-0.0165058	0.00217205	0.647364	3e-14	0.352636	57.7475
age at menarche	age at menarche	rs142058842	G	C	0.0331631	0.00276901	0.834015	4.7e-33	0.165985	143.437
age at menarche	age at menarche	rs7560791	C	G	0.0121194	0.00220734	0.675428	4e-08	0.324572	30.1456
age at menarche	age at menarche	rs11678561	G	C	-0.0131328	0.00232604	0.731619	1.6e-08	0.268381	31.8772
age at menarche	age at menarche	rs842548	C	A	-0.0145504	0.00258552	0.799987	1.8e-08	0.200013	31.6704
age at menarche	age at menarche	rs10208482	A	C	-0.0233933	0.00218003	0.646855	7.3e-27	0.353145	115.148
age at menarche	age at menarche	rs190286519	T	A	-0.0213495	0.00315862	0.878974	1.4e-11	0.121026	45.6857
age at menarche	age at menarche	rs16841741	G	A	0.0247088	0.00329443	0.890131	6.4e-14	0.109869	56.2526
age at menarche	age at menarche	rs116250833	G	A	0.0167859	0.00305135	0.865479	3.8e-08	0.134521	30.2625
age at menarche	age at menarche	rs7652234	G	C	0.0375649	0.00526303	0.958881	9.5e-13	0.041119	50.944
age at menarche	age at menarche	rs1010961	A	T	-0.0122721	0.00207704	0.54835	3.5e-09	0.45165	34.9099
age at menarche	age at menarche	rs9816563	C	T	0.0127161	0.0020645	0.501639	7.3e-10	0.498361	37.9383
age at menarche	age at menarche	rs141829833	T	C	0.0582767	0.00701963	0.97714	1e-16	0.02286	68.9226
age at menarche	age at menarche	rs11130329	A	C	-0.0201635	0.00295881	0.858092	9.4e-12	0.141908	46.4406
age at menarche	age at menarche	rs815715	G	C	0.0116583	0.0020966	0.574259	2.7e-08	0.425741	30.92
age at menarche	age at menarche	rs9757252	C	T	0.0208834	0.00212675	0.617131	9.3e-23	0.382869	96.4205
age at menarche	age at menarche	rs9851777	C	T	-0.0236166	0.00321381	0.884106	2e-13	0.115894	54.0001
age at menarche	age at menarche	rs9790189	A	T	0.0229027	0.00206782	0.501966	1.6e-28	0.498034	122.673
age at menarche	age at menarche	rs4857841	A	G	0.0176633	0.00232947	0.732117	3.4e-14	0.267883	57.4949
age at menarche	age at menarche	rs73205548	T	C	0.0175946	0.00285867	0.843626	7.5e-10	0.156374	37.8818
age at menarche	age at menarche	rs13322435	G	A	-0.016296	0.00211422	0.59558	1.3e-14	0.40442	59.4103
age at menarche	age at menarche	rs9849338	A	C	-0.0146123	0.00216509	0.64037	1.5e-11	0.35963	45.5497
age at menarche	age at menarche	rs16860342	T	C	0.018305	0.0020872	0.574751	1.8e-18	0.425249	76.9151
age at menarche	age at menarche	rs2798224	A	G	0.0131267	0.00208416	0.568396	3e-10	0.431604	39.6688
age at menarche	age at menarche	rs4515148	T	G	0.0155879	0.00232402	0.729071	2e-11	0.270929	44.9879
age at menarche	age at menarche	rs12641981	T	C	-0.0162869	0.00208522	0.566434	5.7e-15	0.433566	61.0061
age at menarche	age at menarche	rs75544266	T	C	0.0356147	0.00449666	0.944053	2.4e-15	0.055947	62.7305
age at menarche	age at menarche	rs115260227	G	A	0.109998	0.00998077	0.988172	3e-28	0.011828	121.462
age at menarche	age at menarche	rs62306664	A	C	0.0160662	0.00262372	0.80006	9.2e-10	0.19994	37.4966
age at menarche	age at menarche	rs27161	A	C	-0.0130451	0.00232253	0.725974	1.9e-08	0.274026	31.548
age at menarche	age at menarche	rs35375873	C	G	0.0218534	0.00330938	0.888124	4e-11	0.111876	43.6058
age at menarche	age at menarche	rs80170948	G	T	0.0294043	0.00535288	0.957477	3.9e-08	0.042523	30.175
age at menarche	age at menarche	rs10063744	G	C	0.0136863	0.00229933	0.715982	2.6e-09	0.284018	35.4299
age at menarche	age at menarche	rs62376854	G	A	-0.028516	0.00448421	0.942407	2e-10	0.057593	40.4395
age at menarche	age at menarche	rs141344917	A	G	-0.0338561	0.00433624	0.936958	5.8e-15	0.063042	60.9603
age at menarche	age at menarche	rs62379978	G	T	0.0318755	0.00290508	0.848175	5.2e-28	0.151825	120.392
age at menarche	age at menarche	rs36087932	A	G	0.0170261	0.0029996	0.862251	1.4e-08	0.137749	32.2184
age at menarche	age at menarche	rs56289631	A	G	0.0142624	0.00245574	0.769664	6.3e-09	0.230336	33.7303
age at menarche	age at menarche	rs11738611	A	C	0.0145574	0.00251762	0.786881	7.4e-09	0.213119	33.4339
age at menarche	age at menarche	rs7727787	A	G	-0.0191551	0.00302872	0.865382	2.5e-10	0.134618	39.9991
age at menarche	age at menarche	rs2428493	A	C	0.0170355	0.00209641	0.589246	4.4e-16	0.410754	66.0324
age at menarche	age at menarche	rs2254479	A	G	-0.015924	0.0020692	0.550438	1.4e-14	0.449562	59.2242
age at menarche	age at menarche	rs2076308	C	G	-0.0186496	0.00268246	0.819755	3.6e-12	0.180245	48.3362
age at menarche	age at menarche	rs2048113	C	A	-0.0163414	0.0022257	0.685347	2.1e-13	0.314653	53.907
age at menarche	age at menarche	rs35605425	T	A	-0.0233603	0.0027463	0.829531	1.8e-17	0.170469	72.3537
age at menarche	age at menarche	rs55749651	A	G	0.0133477	0.00212815	0.621251	3.6e-10	0.378749	39.3376
age at menarche	age at menarche	rs9341625	T	C	-0.0233803	0.00255099	0.79457	4.9e-20	0.20543	84.0006
age at menarche	age at menarche	rs12211649	A	G	0.0350757	0.00370445	0.914563	2.8e-21	0.085437	89.6531
age at menarche	age at menarche	rs7742131	G	T	-0.0124536	0.00227045	0.709755	4.1e-08	0.290245	30.0861
age at menarche	age at menarche	rs9322076	T	C	-0.0186098	0.00208389	0.551428	4.2e-19	0.448572	79.7506
age at menarche	age at menarche	rs1933801	T	C	-0.0620524	0.00221003	0.679645	1.8e-173	0.320355	788.353
age at menarche	age at menarche	rs2764261	G	A	-0.0153798	0.00213257	0.625538	5.5e-13	0.374462	52.0109
age at menarche	age at menarche	rs1361108	T	C	-0.0208891	0.00207064	0.542404	6.2e-24	0.457596	101.772
age at menarche	age at menarche	rs556493	G	A	-0.0127287	0.00207619	0.54848	8.7e-10	0.45152	37.5867
age at menarche	age at menarche	rs9397414	G	A	-0.0136894	0.0022207	0.683638	7.1e-10	0.316362	38.0005
age at menarche	age at menarche	rs113772882	T	G	-0.012824	0.00227968	0.696405	1.9e-08	0.303595	31.6446
age at menarche	age at menarche	rs10226266	G	A	0.0122202	0.00211082	0.588278	7.1e-09	0.411722	33.5162
age at menarche	age at menarche	rs4141153	G	A	0.0281279	0.00259589	0.803064	2.3e-27	0.196936	117.409
age at menarche	age at menarche	rs35005436	C	T	-0.0240794	0.00283316	0.840719	1.9e-17	0.159281	72.2352
age at menarche	age at menarche	rs1167796	G	A	-0.0136517	0.00208075	0.564633	5.3e-11	0.435367	43.0461
age at menarche	age at menarche	rs12532356	A	G	0.0179869	0.00272778	0.826188	4.3e-11	0.173812	43.4804
age at menarche	age at menarche	rs13233916	G	C	0.0237794	0.00362132	0.9108	5.2e-11	0.0892	43.1189
age at menarche	age at menarche	rs4326331	C	T	-0.0124925	0.00218955	0.66807	1.2e-08	0.33193	32.5528
age at menarche	age at menarche	rs2688325	C	T	-0.0151116	0.00225784	0.697961	2.2e-11	0.302039	44.7955
age at menarche	age at menarche	rs12550650	T	C	0.0173466	0.00208073	0.547785	7.6e-17	0.452215	69.502
age at menarche	age at menarche	rs13282478	T	C	-0.015058	0.00213673	0.627623	1.8e-12	0.372377	49.6633
age at menarche	age at menarche	rs17053711	A	G	0.0137707	0.00234844	0.738315	4.5e-09	0.261685	34.3837
age at menarche	age at menarche	rs62507083	T	G	-0.0174403	0.00318333	0.880321	4.3e-08	0.119679	30.0154
age at menarche	age at menarche	rs12543893	T	C	0.0173601	0.0024823	0.776725	2.7e-12	0.223275	48.9098
age at menarche	age at menarche	rs4738266	T	C	0.0134075	0.00222385	0.682103	1.7e-09	0.317897	36.3483
age at menarche	age at menarche	rs10090153	G	A	0.0145673	0.00211027	0.601944	5.1e-12	0.398056	47.6521
age at menarche	age at menarche	rs4735761	C	A	-0.0181669	0.00228449	0.714388	1.8e-15	0.285612	63.2387
age at menarche	age at menarche	rs13279589	T	C	-0.0138306	0.00240301	0.755264	8.6e-09	0.244736	33.1261
age at menarche	age at menarche	rs62520182	T	C	0.0270222	0.00296737	0.851594	8.5e-20	0.148406	82.9274
age at menarche	age at menarche	rs697049	T	C	-0.0153941	0.00218158	0.659166	1.7e-12	0.340834	49.7928
age at menarche	age at menarche	rs913588	A	G	-0.0186095	0.0020634	0.51535	1.9e-19	0.48465	81.3397
age at menarche	age at menarche	rs9406422	A	G	0.0272969	0.0040655	0.930602	1.9e-11	0.069398	45.0815
age at menarche	age at menarche	rs1923353	C	T	0.0150601	0.00256638	0.779802	4.4e-09	0.220198	34.4361
age at menarche	age at menarche	rs7854743	T	A	0.026527	0.00421738	0.936053	3.2e-10	0.063947	39.5631
age at menarche	age at menarche	rs35436838	G	T	0.0376738	0.00491902	0.952956	1.9e-14	0.047044	58.6572
age at menarche	age at menarche	rs4877593	T	A	-0.0133465	0.00220618	0.677086	1.5e-09	0.322914	36.5976
age at menarche	age at menarche	rs7853970	C	T	-0.019012	0.00209114	0.536328	9.8e-20	0.463672	82.6589
age at menarche	age at menarche	rs12344679	A	G	-0.0120482	0.00211922	0.612359	1.3e-08	0.387641	32.3216
age at menarche	age at menarche	rs9696767	G	A	-0.0122001	0.00212144	0.593295	8.9e-09	0.406705	33.0724
age at menarche	age at menarche	rs2067711	G	T	-0.012672	0.00230361	0.722378	3.8e-08	0.277622	30.2602
age at menarche	age at menarche	rs1516883	A	G	-0.0443187	0.00222417	0.685156	2.4e-88	0.314844	397.043
age at menarche	age at menarche	rs7852169	G	C	0.0455731	0.00375283	0.91739	6.2e-34	0.08261	147.469
age at menarche	age at menarche	rs2297605	A	G	0.0184958	0.00209753	0.53829	1.2e-18	0.46171	77.7553
age at menarche	age at menarche	rs7915178	C	T	0.0184815	0.00210951	0.548323	1.9e-18	0.451677	76.7558
age at menarche	age at menarche	rs7073746	G	A	0.0134021	0.0020697	0.527702	9.5e-11	0.472298	41.9306
age at menarche	age at menarche	rs1172955	A	T	-0.0251205	0.00227395	0.709964	2.3e-28	0.290036	122.038
age at menarche	age at menarche	rs1544543	G	A	0.0165907	0.00253673	0.787864	6.1e-11	0.212136	42.7741
age at menarche	age at menarche	rs7073961	T	C	-0.0215373	0.003817	0.920464	1.7e-08	0.079536	31.8374
age at menarche	age at menarche	rs2454055	C	T	0.0156285	0.00206421	0.500256	3.7e-14	0.499744	57.3227
age at menarche	age at menarche	rs12360772	A	G	-0.0158553	0.00266355	0.813404	2.6e-09	0.186596	35.4346
age at menarche	age at menarche	rs2123990	G	C	0.0181483	0.00210395	0.586061	6.4e-18	0.413939	74.4048
age at menarche	age at menarche	rs11605776	A	C	-0.0233182	0.00228072	0.711371	1.5e-24	0.288629	104.531
age at menarche	age at menarche	rs61371450	A	G	-0.0204651	0.00271386	0.823503	4.7e-14	0.176497	56.866
age at menarche	age at menarche	rs11030104	G	A	0.0196928	0.00256689	0.797363	1.7e-14	0.202637	58.8573
age at menarche	age at menarche	rs11031006	A	G	0.0209309	0.00296442	0.857659	1.7e-12	0.142341	49.8536
age at menarche	age at menarche	rs4755720	T	C	0.017728	0.00212237	0.607694	6.7e-17	0.392306	69.7714
age at menarche	age at menarche	rs4073513	G	A	0.0137912	0.00226698	0.709481	1.2e-09	0.290519	37.0091
age at menarche	age at menarche	rs11039266	G	T	0.0187509	0.00229868	0.720518	3.4e-16	0.279482	66.5407
age at menarche	age at menarche	rs11228700	T	C	-0.0129536	0.00212409	0.610934	1.1e-09	0.389066	37.1908
age at menarche	age at menarche	rs583887	C	T	0.0143892	0.00258252	0.801361	2.5e-08	0.198639	31.0446
age at menarche	age at menarche	rs1981405	T	C	0.0210751	0.00318393	0.879016	3.6e-11	0.120984	43.8139
age at menarche	age at menarche	rs545075	C	G	0.0280331	0.00457888	0.94641	9.2e-10	0.05359	37.4821
age at menarche	age at menarche	rs10895141	C	A	0.0206238	0.00219864	0.669791	6.6e-21	0.330209	87.9892
age at menarche	age at menarche	rs66707646	A	G	0.0164067	0.00294498	0.854928	2.5e-08	0.145072	31.0369
age at menarche	age at menarche	rs7115813	G	A	0.0280242	0.00207902	0.551621	2.1e-41	0.448379	181.698
age at menarche	age at menarche	rs2049618	T	A	-0.0127591	0.00231041	0.721456	3.3e-08	0.278544	30.4973
age at menarche	age at menarche	rs11047473	A	G	0.0140596	0.00219213	0.664337	1.4e-10	0.335663	41.1352
age at menarche	age at menarche	rs7132908	A	G	-0.0143563	0.00212593	0.615789	1.4e-11	0.384211	45.6023
age at menarche	age at menarche	rs10860153	G	A	-0.0130358	0.00219916	0.663274	3.1e-09	0.336726	35.1368
age at menarche	age at menarche	rs10861880	C	T	-0.0122745	0.0020635	0.503131	2.7e-09	0.496869	35.3833
age at menarche	age at menarche	rs1007701	G	C	-0.0147277	0.0023851	0.743993	6.6e-10	0.256007	38.1291
age at menarche	age at menarche	rs9594366	T	C	0.0148672	0.00217086	0.649164	7.5e-12	0.350836	46.9024
age at menarche	age at menarche	rs11148126	A	G	0.0188271	0.00282443	0.840065	2.6e-11	0.159935	44.433
age at menarche	age at menarche	rs9542595	A	G	0.013156	0.0022491	0.691285	4.9e-09	0.308715	34.2161
age at menarche	age at menarche	rs9592952	C	A	0.0132879	0.00209635	0.58091	2.3e-10	0.41909	40.1777
age at menarche	age at menarche	rs55876427	A	G	0.0140315	0.0021084	0.579979	2.8e-11	0.420021	44.2896
age at menarche	age at menarche	rs11619721	T	G	-0.0216554	0.00363139	0.908807	2.5e-09	0.091193	35.562
age at menarche	age at menarche	rs10136330	T	C	-0.0292842	0.00530296	0.960244	3.3e-08	0.039756	30.4951
age at menarche	age at menarche	rs12878738	T	C	-0.0197574	0.0022445	0.695861	1.3e-18	0.304139	77.4855
age at menarche	age at menarche	rs12891481	T	C	-0.013301	0.00208366	0.515398	1.7e-10	0.484602	40.7488
age at menarche	age at menarche	rs10150677	G	C	-0.01471	0.00223286	0.688695	4.5e-11	0.311305	43.4013
age at menarche	age at menarche	rs78352137	C	T	-0.0316275	0.00328354	0.888395	5.9e-22	0.111605	92.778
age at menarche	age at menarche	rs1555406	T	C	-0.0194845	0.00321801	0.882651	1.4e-09	0.117349	36.661
age at menarche	age at menarche	rs7161194	G	A	0.0160838	0.00228807	0.664093	2.1e-12	0.335907	49.4127
age at menarche	age at menarche	rs7178532	A	G	0.0215465	0.00224504	0.695152	8.2e-22	0.304848	92.1097
age at menarche	age at menarche	rs561821	T	C	-0.0175362	0.00213535	0.62234	2.2e-16	0.37766	67.4424
age at menarche	age at menarche	rs3743266	C	T	-0.0201453	0.00219324	0.664256	4.1e-20	0.335744	84.3675
age at menarche	age at menarche	rs12905397	C	T	-0.0119374	0.00208168	0.543042	9.8e-09	0.456958	32.8845
age at menarche	age at menarche	rs5742915	C	T	0.0161305	0.00207305	0.538899	7.2e-15	0.461101	60.5447
age at menarche	age at menarche	rs4779051	C	A	-0.0143983	0.00235241	0.737649	9.3e-10	0.262351	37.4625
age at menarche	age at menarche	rs752278	A	G	-0.0211905	0.00212005	0.578633	1.6e-23	0.421367	99.9057
age at menarche	age at menarche	rs62023121	T	C	-0.0177084	0.00287298	0.846112	7.1e-10	0.153888	37.9921
age at menarche	age at menarche	rs72767997	C	T	0.0358513	0.00630666	0.971466	1.3e-08	0.028534	32.3155
age at menarche	age at menarche	rs246180	A	C	0.024272	0.00222048	0.674394	8.2e-28	0.325606	119.486
age at menarche	age at menarche	rs114285994	A	G	0.0247828	0.00299305	0.861253	1.2e-16	0.138747	68.5603
age at menarche	age at menarche	rs55732507	C	T	0.0136211	0.0021147	0.601234	1.2e-10	0.398766	41.4884
age at menarche	age at menarche	rs1362376	C	T	-0.0192016	0.00262637	0.808892	2.7e-13	0.191108	53.4519
age at menarche	age at menarche	rs62048402	A	G	-0.030691	0.0021076	0.598492	4.9e-48	0.401508	212.054
age at menarche	age at menarche	rs6499244	A	T	-0.0243808	0.00208546	0.560234	1.4e-31	0.439766	136.676
age at menarche	age at menarche	rs111401540	A	T	-0.0149353	0.00237614	0.744875	3.3e-10	0.255125	39.5079
age at menarche	age at menarche	rs59695806	C	T	-0.0145498	0.00227144	0.70702	1.5e-10	0.29298	41.0309
age at menarche	age at menarche	rs9635759	A	G	0.0273668	0.00229454	0.696135	8.6e-33	0.303865	142.251
age at menarche	age at menarche	rs17817628	G	A	-0.017391	0.002285	0.711064	2.7e-14	0.288936	57.9264
age at menarche	age at menarche	rs35961679	A	G	-0.0130655	0.00237415	0.744738	3.7e-08	0.255262	30.2856
age at menarche	age at menarche	rs34768269	C	T	-0.0159629	0.00262693	0.808162	1.2e-09	0.191838	36.9255
age at menarche	age at menarche	rs2659005	T	C	-0.0133095	0.00208494	0.556954	1.7e-10	0.443046	40.7508
age at menarche	age at menarche	rs12607903	T	C	-0.0213151	0.00231029	0.720833	2.8e-20	0.279167	85.122
age at menarche	age at menarche	rs2668767	C	T	0.0247595	0.00209109	0.570724	2.4e-32	0.429276	140.197
age at menarche	age at menarche	rs11875135	A	T	0.0238611	0.00405621	0.929478	4e-09	0.070522	34.6051
age at menarche	age at menarche	rs35917007	G	A	0.0194369	0.00206747	0.533541	5.4e-21	0.466459	88.3844
age at menarche	age at menarche	rs2613766	C	T	0.0115009	0.00206963	0.526589	2.7e-08	0.473411	30.8801
age at menarche	age at menarche	rs8112411	A	G	0.0235928	0.00213323	0.625022	2e-28	0.374978	122.316
age at menarche	age at menarche	rs12460629	A	G	0.0168159	0.0026586	0.811703	2.5e-10	0.188297	40.0068
age at menarche	age at menarche	rs2234362	C	G	0.0333845	0.00453332	0.94489	1.8e-13	0.05511	54.2322
age at menarche	age at menarche	rs3810291	A	G	-0.0170572	0.00220664	0.675861	1.1e-14	0.324139	59.752
age at menarche	age at menarche	rs852033	C	A	0.0163911	0.00239562	0.752402	7.8e-12	0.247598	46.8145
age at menarche	age at menarche	rs3828002	A	G	0.0129467	0.00209417	0.548329	6.3e-10	0.451671	38.2203
age at menarche	age at menarche	rs61655108	A	G	0.0148592	0.00242293	0.760476	8.6e-10	0.239524	37.6105
age at menarche	age at menarche	rs35255016	T	C	0.0152962	0.00243101	0.76257	3.1e-10	0.23743	39.5907
age at menarche	age at menarche	rs3827103	A	G	0.0224695	0.00374531	0.91709	2e-09	0.08291	35.9924
age at menarche	age at menarche	rs2154567	G	A	-0.0124811	0.00207051	0.507639	1.7e-09	0.492361	36.3372
age at menarche	age at menarche	rs62229404	T	C	0.0244835	0.00355807	0.906614	5.9e-12	0.093386	47.3498
age at menarche	age at menarche	rs4818008	A	T	-0.0203606	0.00216294	0.645326	4.8e-21	0.354674	88.6119
age at menarche	age at menarche	rs1005579	C	T	-0.0130876	0.00208463	0.545436	3.4e-10	0.454564	39.415
age at menarche	age at menarche	rs6007594	A	G	0.0128885	0.00234641	0.739592	4e-08	0.260408	30.1715
age at menarche	age at menarche	rs9616551	G	A	-0.0158305	0.00260853	0.802113	1.3e-09	0.197887	36.8297
age at natural menopause	age at natural menopause	rs55873183	A	G	-0.1914	0.0264	4.25e-13	0.9336	0.0664	52.5625
age at natural menopause	age at natural menopause	rs4879656	A	C	-0.1329	0.0125	1.94e-26	0.6248	0.3752	113.039
age at natural menopause	age at natural menopause	rs55863203	C	G	-0.1076	0.0169	1.82e-10	0.8451	0.1549	40.537
age at natural menopause	age at natural menopause	rs113733516	A	G	-0.0703	0.0128	3.93e-08	0.5067	0.4933	30.1641
age at natural menopause	age at natural menopause	rs10818873	T	C	-0.2184	0.0248	1.24e-18	0.9353	0.0647	77.5536
age at natural menopause	age at natural menopause	rs73264416	A	G	-0.1659	0.0228	3.25e-13	0.9229	0.0771	52.9448
age at natural menopause	age at natural menopause	rs3735828	A	G	-0.1151	0.0129	4.85e-19	0.6406	0.3594	79.6107
age at natural menopause	age at natural menopause	rs6473979	A	C	-0.2128	0.027	3.59e-15	0.9472	0.0528	62.1178
age at natural menopause	age at natural menopause	rs3750243	C	G	0.3855	0.0159	3.05e-130	0.7813	0.2187	587.834
age at natural menopause	age at natural menopause	rs1476164	A	T	0.094	0.0146	1.31e-10	0.7837	0.2163	41.4524
age at natural menopause	age at natural menopause	rs6470598	T	C	-0.0853	0.0149	1.04e-08	0.792	0.208	32.7737
age at natural menopause	age at natural menopause	rs1467044	A	G	-0.0695	0.0121	9.72e-09	0.5403	0.4597	32.9913
age at natural menopause	age at natural menopause	rs2061834	T	G	0.1079	0.016	1.33e-11	0.8047	0.1953	45.4782
age at natural menopause	age at natural menopause	rs117431243	A	T	0.2467	0.0314	3.6e-15	0.951	0.049	61.7275
age at natural menopause	age at natural menopause	rs2056726	A	G	-0.1066	0.0147	3.36e-13	0.7803	0.2197	52.5872
age at natural menopause	age at natural menopause	rs2023776	A	T	-0.0866	0.015	8.02e-09	0.7956	0.2044	33.3314
age at natural menopause	age at natural menopause	rs10255049	A	G	-0.1404	0.0131	1.02e-26	0.6879	0.3121	114.866
age at natural menopause	age at natural menopause	rs7778113	T	G	0.1026	0.0143	7.85e-13	0.6526	0.3474	51.4781
age at natural menopause	age at natural menopause	rs62445870	T	C	0.3161	0.0427	1.31e-13	0.9775	0.0225	54.8016
age at natural menopause	age at natural menopause	rs6949434	T	C	0.0825	0.0121	9.3e-12	0.5216	0.4784	46.4876
age at natural menopause	age at natural menopause	rs11767307	C	G	0.0841	0.0144	4.91e-09	0.7697	0.2303	34.1088
age at natural menopause	age at natural menopause	rs2013	T	C	-0.0905	0.0166	4.94e-08	0.8341	0.1659	29.7222
age at natural menopause	age at natural menopause	rs112190116	T	C	0.5911	0.0707	6.34e-17	0.9888	0.0112	69.901
age at natural menopause	age at natural menopause	rs4731541	C	G	0.0986	0.0125	2.39e-15	0.6267	0.3733	62.2205
age at natural menopause	age at natural menopause	rs2392836	A	G	-0.1151	0.0125	3.98e-20	0.6274	0.3726	84.7873
age at natural menopause	age at natural menopause	rs515650	T	G	-0.0832	0.0123	1.64e-11	0.5544	0.4456	45.7548
age at natural menopause	age at natural menopause	rs11752007	T	C	-0.1187	0.0189	3.64e-10	0.8742	0.1258	39.4437
age at natural menopause	age at natural menopause	rs2817019	A	G	-0.0953	0.0129	1.51e-13	0.6336	0.3664	54.5766
age at natural menopause	age at natural menopause	rs644045	A	G	-0.1004	0.0128	5.01e-15	0.6306	0.3694	61.5244
age at natural menopause	age at natural menopause	rs2844466	T	C	0.2596	0.0129	7.68e-90	0.6421	0.3579	404.977
age at natural menopause	age at natural menopause	rs1131114	T	C	0.1374	0.0152	1.94e-19	0.7397	0.2603	81.7121
age at natural menopause	age at natural menopause	rs3129068	T	C	-0.0832	0.0143	6.3e-09	0.7375	0.2625	33.8512
age at natural menopause	age at natural menopause	rs4716056	A	G	-0.0759	0.0125	1.15e-09	0.6193	0.3807	36.8692
age at natural menopause	age at natural menopause	rs4709363	A	G	-0.0747	0.0136	3.82e-08	0.7221	0.2779	30.1692
age at natural menopause	age at natural menopause	rs9295316	A	T	0.1065	0.0179	2.43e-09	0.8682	0.1318	35.3992
age at natural menopause	age at natural menopause	rs6569648	T	C	-0.1227	0.0142	6.95e-18	0.7642	0.2358	74.6642
age at natural menopause	age at natural menopause	rs113967617	A	G	0.1215	0.0169	5.69e-13	0.8456	0.1544	51.6867
age at natural menopause	age at natural menopause	rs9348724	C	G	0.3064	0.0162	6.88e-80	0.8276	0.1724	357.724
age at natural menopause	age at natural menopause	rs7728833	A	G	0.0793	0.0121	5.13e-11	0.5003	0.4997	42.9512
age at natural menopause	age at natural menopause	rs74896614	A	G	-0.1619	0.0266	1.25e-09	0.9433	0.0567	37.0451
age at natural menopause	age at natural menopause	rs274701	A	C	-0.144	0.0124	3.22e-31	0.5921	0.4079	134.86
age at natural menopause	age at natural menopause	rs17206591	A	C	0.0741	0.0122	1.35e-09	0.5634	0.4366	36.8907
age at natural menopause	age at natural menopause	rs62356073	A	G	-0.0697	0.0123	1.56e-08	0.5736	0.4264	32.1111
age at natural menopause	age at natural menopause	rs353478	T	C	-0.3175	0.012	4.19e-154	0.5145	0.4855	700.043
age at natural menopause	age at natural menopause	rs2241584	A	G	-0.1593	0.0125	3.24e-37	0.618	0.382	162.41
age at natural menopause	age at natural menopause	rs13170074	A	G	0.1459	0.0158	2.15e-20	0.8235	0.1765	85.27
age at natural menopause	age at natural menopause	rs888694	A	C	0.1596	0.0216	1.32e-13	0.9138	0.0862	54.5957
age at natural menopause	age at natural menopause	rs10477172	T	C	0.0919	0.0121	2.84e-14	0.5117	0.4883	57.6847
age at natural menopause	age at natural menopause	rs10070308	T	C	-0.0994	0.0167	2.77e-09	0.844	0.156	35.4274
age at natural menopause	age at natural menopause	rs6810489	T	G	0.0902	0.0124	4.38e-13	0.5958	0.4042	52.9139
age at natural menopause	age at natural menopause	rs3857226	T	C	0.0796	0.012	3.94e-11	0.5003	0.4997	44.0011
age at natural menopause	age at natural menopause	rs12651246	A	G	0.2609	0.0121	2.19e-103	0.5125	0.4875	464.919
age at natural menopause	age at natural menopause	rs76540949	T	C	0.1407	0.0122	9.56e-31	0.5221	0.4779	133.005
age at natural menopause	age at natural menopause	rs6824237	T	C	0.0771	0.014	3.47e-08	0.7506	0.2494	30.3286
age at natural menopause	age at natural menopause	rs190043078	A	C	0.1353	0.0167	6.32e-16	0.7764	0.2236	65.6391
age at natural menopause	age at natural menopause	rs9990489	T	C	-0.0981	0.0126	8.51e-15	0.5899	0.4101	60.6173
age at natural menopause	age at natural menopause	rs2139178	T	C	0.2076	0.0124	2.46e-63	0.6026	0.3974	280.292
age at natural menopause	age at natural menopause	rs112898082	A	G	0.0963	0.0153	2.79e-10	0.7397	0.2603	39.6159
age at natural menopause	age at natural menopause	rs2052160	C	G	0.1676	0.0197	1.89e-17	0.8928	0.1072	72.3795
age at natural menopause	age at natural menopause	rs3796624	C	G	-0.1022	0.0152	2.04e-11	0.7899	0.2101	45.2079
age at natural menopause	age at natural menopause	rs11932376	T	G	-0.1025	0.0127	7.12e-16	0.655	0.345	65.1389
age at natural menopause	age at natural menopause	rs606920	A	G	0.148	0.0158	6.98e-21	0.8235	0.1765	87.7423
age at natural menopause	age at natural menopause	rs9968117	T	C	0.1057	0.0188	1.8e-08	0.8812	0.1188	31.6107
age at natural menopause	age at natural menopause	rs1264191	T	C	0.1079	0.0166	7.73e-11	0.8205	0.1795	42.25
age at natural menopause	age at natural menopause	rs62244773	A	T	0.0825	0.0137	1.84e-09	0.6987	0.3013	36.2633
age at natural menopause	age at natural menopause	rs56401314	T	C	0.083	0.0138	1.73e-09	0.6707	0.3293	36.1741
age at natural menopause	age at natural menopause	rs10804920	T	C	0.0842	0.0122	5.98e-12	0.5611	0.4389	47.6326
age at natural menopause	age at natural menopause	rs10937153	A	G	0.1438	0.014	1.25e-24	0.7577	0.2423	105.502
age at natural menopause	age at natural menopause	rs344018	A	G	-0.0942	0.0122	1.32e-14	0.5844	0.4156	59.6187
age at natural menopause	age at natural menopause	rs10154963	T	C	-0.0765	0.0136	1.81e-08	0.7202	0.2798	31.6406
age at natural menopause	age at natural menopause	rs6793835	A	G	-0.1407	0.0138	1.82e-24	0.7383	0.2617	103.951
age at natural menopause	age at natural menopause	rs9879207	T	C	-0.0931	0.0165	1.54e-08	0.8259	0.1741	31.837
age at natural menopause	age at natural menopause	rs4679244	A	G	0.1089	0.0124	1.3e-18	0.5867	0.4133	77.1281
age at natural menopause	age at natural menopause	rs11719186	A	T	0.0895	0.0139	1.25e-10	0.7395	0.2605	41.4588
age at natural menopause	age at natural menopause	rs7610102	A	G	-0.0766	0.0126	1.26e-09	0.6052	0.3948	36.9587
age at natural menopause	age at natural menopause	rs4314015	T	G	-0.0706	0.0122	7.29e-09	0.5737	0.4263	33.488
age at natural menopause	age at natural menopause	rs62156756	A	G	0.2629	0.0198	2.18e-40	0.8963	0.1037	176.299
age at natural menopause	age at natural menopause	rs72886832	T	C	0.098	0.0178	3.45e-08	0.8658	0.1342	30.3118
age at natural menopause	age at natural menopause	rs76928871	A	G	-0.1976	0.0155	2.08e-37	0.8104	0.1896	162.521
age at natural menopause	age at natural menopause	rs17425341	T	G	0.0847	0.0127	2.35e-11	0.6567	0.3433	44.4794
age at natural menopause	age at natural menopause	rs12053063	A	G	-0.1032	0.0135	2.37e-14	0.7212	0.2788	58.4375
age at natural menopause	age at natural menopause	rs780088	T	C	0.1996	0.0124	1.24e-58	0.606	0.394	259.106
age at natural menopause	age at natural menopause	rs11705686	A	C	-0.0963	0.0166	5.99e-09	0.8382	0.1618	33.654
age at natural menopause	age at natural menopause	rs2958663	C	G	-0.0726	0.0123	3.42e-09	0.578	0.422	34.8388
age at natural menopause	age at natural menopause	rs115880416	A	G	-0.2101	0.0309	1.05e-11	0.9591	0.0409	46.2312
age at natural menopause	age at natural menopause	rs138430	T	C	0.1815	0.0129	4.3e-45	0.6277	0.3723	197.958
age at natural menopause	age at natural menopause	rs139906882	T	C	0.4825	0.0615	4.16e-15	0.9875	0.0125	61.5523
age at natural menopause	age at natural menopause	rs111724290	A	G	0.2833	0.0315	2.54e-19	0.9596	0.0404	80.8858
age at natural menopause	age at natural menopause	rs7558434	T	G	0.0698	0.0121	9.08e-09	0.5612	0.4388	33.2767
age at natural menopause	age at natural menopause	rs131658	C	G	-0.0925	0.0154	2.03e-09	0.7998	0.2002	36.078
age at natural menopause	age at natural menopause	rs6736096	T	C	-0.0982	0.012	3.14e-16	0.5235	0.4765	66.9669
age at natural menopause	age at natural menopause	rs72934556	T	G	-0.1009	0.0183	3.7e-08	0.8742	0.1258	30.4005
age at natural menopause	age at natural menopause	rs2357064	A	G	-0.1125	0.0188	2.3e-09	0.8841	0.1159	35.8088
age at natural menopause	age at natural menopause	rs4668354	C	G	-0.1869	0.0124	5.5e-51	0.6262	0.3738	227.183
age at natural menopause	age at natural menopause	rs16830019	T	G	0.1183	0.0139	2.11e-17	0.7374	0.2626	72.4336
age at natural menopause	age at natural menopause	rs1554934	A	G	0.0756	0.0132	1.06e-08	0.6921	0.3079	32.8017
age at natural menopause	age at natural menopause	rs2834747	T	G	0.0928	0.0134	4.89e-12	0.7098	0.2902	47.9608
age at natural menopause	age at natural menopause	rs6430545	A	T	-0.098	0.0125	4.93e-15	0.5732	0.4268	61.4656
age at natural menopause	age at natural menopause	rs72827480	T	C	-0.1223	0.0126	2.66e-22	0.5987	0.4013	94.2132
age at natural menopause	age at natural menopause	rs4302219	T	G	0.0785	0.0121	9.13e-11	0.5155	0.4845	42.089
age at natural menopause	age at natural menopause	rs67893326	A	T	0.0947	0.0142	2.63e-11	0.7141	0.2859	44.4757
age at natural menopause	age at natural menopause	rs6054257	A	G	0.1427	0.0156	5.74e-20	0.7951	0.2049	83.6756
age at natural menopause	age at natural menopause	rs454132	A	G	-0.0759	0.0123	6.18e-10	0.5905	0.4095	38.0779
age at natural menopause	age at natural menopause	rs10854167	C	G	-0.1752	0.0147	1.44e-32	0.7893	0.2107	142.047
age at natural menopause	age at natural menopause	rs7347500	A	G	-0.233	0.0151	9.32e-54	0.7851	0.2149	238.099
age at natural menopause	age at natural menopause	rs16991615	A	G	1.063	0.0252	1e-200	0.9375	0.0625	1779.37
age at natural menopause	age at natural menopause	rs7266248	A	G	-0.1146	0.0151	3.62e-14	0.8014	0.1986	57.5991
age at natural menopause	age at natural menopause	rs483508	T	C	0.1173	0.0125	6.84e-21	0.6153	0.3847	88.0595
age at natural menopause	age at natural menopause	rs11699793	T	C	-0.1226	0.0199	6.96e-10	0.8972	0.1028	37.9555
age at natural menopause	age at natural menopause	rs158673	A	T	-0.0867	0.0159	4.75e-08	0.8206	0.1794	29.7334
age at natural menopause	age at natural menopause	rs746748	T	C	0.219	0.0247	7.56e-19	0.9347	0.0653	78.613
age at natural menopause	age at natural menopause	rs349306	A	G	0.2297	0.0192	5.25e-33	0.8693	0.1307	143.126
age at natural menopause	age at natural menopause	rs146147426	A	G	-0.1199	0.0202	2.72e-09	0.8814	0.1186	35.2319
age at natural menopause	age at natural menopause	rs2867235	T	C	-0.0726	0.0126	8.02e-09	0.6352	0.3648	33.1995
age at natural menopause	age at natural menopause	rs379327	T	C	0.1193	0.0194	8.01e-10	0.877	0.123	37.8162
age at natural menopause	age at natural menopause	rs7246061	T	C	-0.1219	0.013	9.26e-21	0.6233	0.3767	87.9267
age at natural menopause	age at natural menopause	rs1172821	T	C	-0.4271	0.0125	1e-200	0.6279	0.3721	1167.45
age at natural menopause	age at natural menopause	rs2304192	A	G	0.1103	0.0146	4.22e-14	0.6799	0.3201	57.0749
age at natural menopause	age at natural menopause	rs73037453	T	C	-0.1362	0.0155	1.38e-18	0.811	0.189	77.2131
age at natural menopause	age at natural menopause	rs424223	T	G	0.0997	0.0138	4.61e-13	0.7367	0.2633	52.1954
age at natural menopause	age at natural menopause	rs11670032	T	C	0.1816	0.0174	1.56e-25	0.8557	0.1443	108.926
age at natural menopause	age at natural menopause	rs12983542	C	G	0.1159	0.0122	1.49e-21	0.531	0.469	90.25
age at natural menopause	age at natural menopause	rs11542373	A	G	0.1293	0.0149	3.94e-18	0.7666	0.2334	75.3051
age at natural menopause	age at natural menopause	rs12605881	A	T	-0.0696	0.0124	2.02e-08	0.5945	0.4055	31.5047
age at natural menopause	age at natural menopause	rs4800141	A	G	0.0744	0.0127	4.24e-09	0.6516	0.3484	34.3193
age at natural menopause	age at natural menopause	rs34609096	A	G	0.0681	0.0122	2.31e-08	0.5304	0.4696	31.1584
age at natural menopause	age at natural menopause	rs1991401	A	G	0.1637	0.0138	1.72e-32	0.6694	0.3306	140.715
age at natural menopause	age at natural menopause	rs3803756	A	T	0.089	0.0126	1.59e-12	0.641	0.359	49.8929
age at natural menopause	age at natural menopause	rs34856659	T	C	-0.1677	0.0141	7.8e-33	0.7569	0.2431	141.458
age at natural menopause	age at natural menopause	rs799903	A	G	0.176	0.0129	4.22e-42	0.6655	0.3345	186.143
age at natural menopause	age at natural menopause	rs4796765	A	G	-0.1444	0.0261	3.01e-08	0.9391	0.0609	30.6093
age at natural menopause	age at natural menopause	rs1565920	A	G	0.1373	0.013	3.87e-26	0.6811	0.3189	111.546
age at natural menopause	age at natural menopause	rs5030755	A	G	0.1276	0.0191	2.42e-11	0.8826	0.1174	44.6308
age at natural menopause	age at natural menopause	rs17680522	A	G	-0.1254	0.0134	7.86e-21	0.7074	0.2926	87.5761
age at natural menopause	age at natural menopause	rs2108839	T	G	0.136	0.0132	6.87e-25	0.6903	0.3097	106.152
age at natural menopause	age at natural menopause	rs488327	T	C	-0.0763	0.0134	1.18e-08	0.6635	0.3365	32.422
age at natural menopause	age at natural menopause	rs28652789	C	G	-0.1058	0.0163	8.47e-11	0.7813	0.2187	42.1305
age at natural menopause	age at natural menopause	rs200293726	A	T	-0.1057	0.0157	1.63e-11	0.6902	0.3098	45.3263
age at natural menopause	age at natural menopause	rs8045027	A	G	-0.0728	0.0122	2.52e-09	0.5356	0.4644	35.6076
age at natural menopause	age at natural menopause	rs200448	T	C	0.0993	0.0122	4.01e-16	0.5619	0.4381	66.2489
age at natural menopause	age at natural menopause	rs10521305	T	C	-0.2628	0.0289	9.62e-20	0.9403	0.0597	82.6904
age at natural menopause	age at natural menopause	rs11642909	A	G	0.0776	0.0132	4.32e-09	0.6804	0.3196	34.5601
age at natural menopause	age at natural menopause	rs59979850	T	C	-0.0982	0.0126	7.94e-15	0.519	0.481	60.741
age at natural menopause	age at natural menopause	rs11648292	A	C	-0.0739	0.0134	3.18e-08	0.695	0.305	30.4144
age at natural menopause	age at natural menopause	rs2173885	A	G	-0.1328	0.0129	9.01e-25	0.5392	0.4608	105.978
age at natural menopause	age at natural menopause	rs559216182	A	G	-0.1433	0.0256	2.2e-08	0.8412	0.1588	31.3338
age at natural menopause	age at natural menopause	rs9673473	C	G	0.2124	0.0124	3.4e-66	0.5971	0.4029	293.404
age at natural menopause	age at natural menopause	rs12898357	A	G	0.183	0.0125	1.47e-48	0.6145	0.3855	214.33
age at natural menopause	age at natural menopause	rs11632436	C	G	0.0683	0.0121	1.74e-08	0.5041	0.4959	31.8618
age at natural menopause	age at natural menopause	rs716886	A	G	0.0837	0.0128	7.09e-11	0.6706	0.3294	42.7593
age at natural menopause	age at natural menopause	rs1982241	T	C	-0.0733	0.0122	1.73e-09	0.569	0.431	36.0984
age at natural menopause	age at natural menopause	rs8025068	T	G	-0.0893	0.016	2.62e-08	0.8079	0.1921	31.1504
age at natural menopause	age at natural menopause	rs11071756	C	G	0.1198	0.0173	4.88e-12	0.8603	0.1397	47.9536
age at natural menopause	age at natural menopause	rs933941	A	G	0.1349	0.0191	1.82e-12	0.8881	0.1119	49.8835
age at natural menopause	age at natural menopause	rs9796	A	T	0.1807	0.0122	1.91e-49	0.5351	0.4649	219.38
age at natural menopause	age at natural menopause	rs1986616	A	G	-0.0798	0.0121	4.31e-11	0.5227	0.4773	43.4946
age at natural menopause	age at natural menopause	rs55707872	A	C	-0.1531	0.0132	2.59e-31	0.6871	0.3129	134.525
age at natural menopause	age at natural menopause	rs112326803	A	G	0.2538	0.0392	9.39e-11	0.9703	0.0297	41.919
age at natural menopause	age at natural menopause	rs1969713	T	C	-0.1681	0.0201	5.34e-17	0.8956	0.1044	69.9428
age at natural menopause	age at natural menopause	rs61488898	T	C	-0.3556	0.0396	2.68e-19	0.9738	0.0262	80.6368
age at natural menopause	age at natural menopause	rs12879626	T	G	0.0934	0.0126	1.04e-13	0.6124	0.3876	54.9481
age at natural menopause	age at natural menopause	rs12046563	A	G	0.1004	0.0142	1.72e-12	0.7609	0.2391	49.9909
age at natural menopause	age at natural menopause	rs1713426	A	G	0.1545	0.0135	2.44e-30	0.6948	0.3052	130.975
age at natural menopause	age at natural menopause	rs9438982	A	C	-0.2136	0.0129	6.37e-62	0.6781	0.3219	274.172
age at natural menopause	age at natural menopause	rs12868295	T	C	-0.0978	0.0124	2.84e-15	0.5921	0.4079	62.2063
age at natural menopause	age at natural menopause	rs7322160	T	C	-0.1864	0.0128	7.16e-48	0.6675	0.3325	212.066
age at natural menopause	age at natural menopause	rs3736830	C	G	0.1162	0.0167	3.96e-12	0.8453	0.1547	48.4149
age at natural menopause	age at natural menopause	rs11571818	T	C	0.5427	0.0657	1.47e-16	0.9908	0.0092	68.2321
age at natural menopause	age at natural menopause	rs112097885	A	T	-0.1193	0.018	3.03e-11	0.7896	0.2104	43.9274
age at natural menopause	age at natural menopause	rs11613704	A	C	-0.1057	0.0155	8.31e-12	0.8007	0.1993	46.5036
age at natural menopause	age at natural menopause	rs17180987	A	G	0.3625	0.0485	8.28e-14	0.9817	0.0183	55.8641
age at natural menopause	age at natural menopause	rs35536133	A	T	0.3292	0.0568	6.99e-09	0.9878	0.0122	33.591
age at natural menopause	age at natural menopause	rs75770066	A	G	-0.9606	0.0385	1.83e-137	0.9681	0.0319	622.535
age at natural menopause	age at natural menopause	rs71579323	A	G	-0.2926	0.0528	2.91e-08	0.984	0.016	30.7101
age at natural menopause	age at natural menopause	rs184540366	T	G	-0.4767	0.0509	8.16e-21	0.9772	0.0228	87.7111
age at natural menopause	age at natural menopause	rs2277339	T	G	0.3696	0.0212	4.59e-68	0.8941	0.1059	303.943
age at natural menopause	age at natural menopause	rs12312134	A	G	-0.0742	0.0131	1.32e-08	0.689	0.311	32.0823
age at natural menopause	age at natural menopause	rs72764660	T	C	0.1386	0.0251	3.35e-08	0.9351	0.0649	30.4915
age at natural menopause	age at natural menopause	rs7539755	T	C	-0.1012	0.0122	1.36e-16	0.5766	0.4234	68.8084
age at natural menopause	age at natural menopause	rs1635506	T	C	-0.1495	0.0123	2.86e-34	0.5209	0.4791	147.731
age at natural menopause	age at natural menopause	rs7414807	A	G	0.0879	0.0127	3.99e-12	0.6326	0.3674	47.9038
age at natural menopause	age at natural menopause	rs10743724	T	C	-0.0759	0.0121	3.48e-10	0.5197	0.4803	39.3471
age at natural menopause	age at natural menopause	rs7515939	A	T	0.1028	0.0128	8.4e-16	0.6664	0.3336	64.501
age at natural menopause	age at natural menopause	rs28416520	A	G	-0.168	0.0122	6.49e-43	0.5378	0.4622	189.626
age at natural menopause	age at natural menopause	rs34324	A	C	0.0693	0.0124	2.26e-08	0.5867	0.4133	31.2337
age at natural menopause	age at natural menopause	rs35067339	A	T	-0.1779	0.0151	7.35e-32	0.7961	0.2039	138.803
age at natural menopause	age at natural menopause	rs12371048	T	C	-0.0902	0.0122	1.59e-13	0.5512	0.4488	54.663
age at natural menopause	age at natural menopause	rs907694	C	G	-0.1978	0.0273	4.13e-13	0.9426	0.0574	52.4961
age at natural menopause	age at natural menopause	rs77100210	A	C	-0.4161	0.029	1.23e-46	0.9492	0.0508	205.873
age at natural menopause	age at natural menopause	rs1980236	A	G	-0.0671	0.0121	2.98e-08	0.5058	0.4942	30.7521
age at natural menopause	age at natural menopause	rs7928823	A	G	0.0693	0.0124	2.21e-08	0.5715	0.4285	31.2337
age at natural menopause	age at natural menopause	rs1044595	T	C	0.1323	0.0124	1.27e-26	0.5979	0.4021	113.835
age at natural menopause	age at natural menopause	rs11582336	A	G	0.1056	0.015	2.03e-12	0.7951	0.2049	49.5616
age at natural menopause	age at natural menopause	rs10899493	T	C	-0.1195	0.0162	1.86e-13	0.8336	0.1664	54.4134
age at natural menopause	age at natural menopause	rs12360650	T	C	0.0954	0.0172	3.06e-08	0.8472	0.1528	30.7638
age at natural menopause	age at natural menopause	rs184655369	T	G	0.1647	0.0249	3.89e-11	0.9066	0.0934	43.7511
age at natural menopause	age at natural menopause	rs2736609	T	C	0.0789	0.0125	3.03e-10	0.6408	0.3592	39.8413
age at natural menopause	age at natural menopause	rs72708144	T	C	-0.2816	0.0319	1.11e-18	0.9596	0.0404	77.9263
age at natural menopause	age at natural menopause	rs10769315	T	C	0.0815	0.0149	4.28e-08	0.7911	0.2089	29.9187
age at natural menopause	age at natural menopause	rs7114571	A	G	0.1279	0.0122	1.02e-25	0.5215	0.4785	109.906
age at natural menopause	age at natural menopause	rs11031006	A	G	0.2008	0.0172	1.5e-31	0.854	0.146	136.292
age at natural menopause	age at natural menopause	rs6578283	A	G	-0.0777	0.0139	2.41e-08	0.7016	0.2984	31.2473
age at natural menopause	age at natural menopause	rs200387286	T	G	0.127	0.0191	3.01e-11	0.8223	0.1777	44.2121
age at natural menopause	age at natural menopause	rs7927748	T	G	-0.0751	0.0122	8.44e-10	0.5099	0.4901	37.8931
age at natural menopause	age at natural menopause	rs12133213	A	G	-0.0804	0.0129	5.3e-10	0.5343	0.4657	38.8448
age at natural menopause	age at natural menopause	rs7087644	A	G	0.2893	0.0306	3.23e-21	0.9576	0.0424	89.3828
age at natural menopause	age at natural menopause	rs10823203	C	G	-0.1589	0.015	2.87e-26	0.7924	0.2076	112.219
age at natural menopause	age at natural menopause	rs10737018	A	G	-0.0922	0.0162	1.32e-08	0.8349	0.1651	32.3916
age at natural menopause	age at natural menopause	rs10764106	T	C	-0.0775	0.0121	1.59e-10	0.5273	0.4727	41.0235
age at natural menopause	age at natural menopause	rs74701710	A	G	-0.216	0.027	1.19e-15	0.9436	0.0564	64
age at natural menopause	age at natural menopause	rs728900	A	T	-0.144	0.0125	6.9e-31	0.5771	0.4229	132.71
age at natural menopause	age at natural menopause	rs61870304	A	G	0.1538	0.0223	5.26e-12	0.889	0.111	47.5667
age at natural menopause	age at natural menopause	rs7091889	A	G	-0.1207	0.0148	2.82e-16	0.786	0.214	66.5106
caesarean section	caesarean section	rs3820282	T	C	0.00563472	0.000615948	0.843548	5.8e-20	0.156452	83.6867
caesarean section	caesarean section	rs708119	G	C	-0.00358688	0.000483263	0.682897	1.2e-13	0.317103	55.0892
caesarean section	caesarean section	rs4355154	G	A	0.00251931	0.000474382	0.659692	1.1e-07	0.340308	28.2037
caesarean section	caesarean section	rs3738913	A	G	0.00291647	0.000569395	0.806991	3e-07	0.193009	26.2354
caesarean section	caesarean section	rs4331456	T	C	0.00250932	0.000525189	0.754332	1.8e-06	0.245668	22.8287
caesarean section	caesarean section	rs4974169	A	G	-0.00254984	0.000536251	0.775848	2e-06	0.224152	22.6094
caesarean section	caesarean section	rs12485328	G	T	-0.00225463	0.00047505	0.670177	2.1e-06	0.329823	22.5254
caesarean section	caesarean section	rs2302583	C	T	0.00223531	0.000488683	0.701814	4.8e-06	0.298186	20.9229
caesarean section	caesarean section	rs361136	G	A	0.00228286	0.000452139	0.569496	4.4e-07	0.430504	25.4926
caesarean section	caesarean section	rs62378425	C	T	0.00224713	0.000487429	0.698733	4e-06	0.301267	21.2537
caesarean section	caesarean section	rs11743708	C	G	-0.00278902	0.00054175	0.781393	2.6e-07	0.218607	26.5036
caesarean section	caesarean section	rs2535327	C	T	-0.00217461	0.000471132	0.658998	3.9e-06	0.341002	21.3048
caesarean section	caesarean section	rs35376646	T	C	-0.00301049	0.000605605	0.8382	6.7e-07	0.1618	24.7113
caesarean section	caesarean section	rs147571676	C	T	-0.00726711	0.00146925	0.975896	7.6e-07	0.024104	24.4643
caesarean section	caesarean section	rs801840	A	T	0.00254859	0.000535636	0.776094	2e-06	0.223906	22.6392
caesarean section	caesarean section	rs1524274	A	G	-0.00232126	0.000490016	0.700957	2.2e-06	0.299043	22.4402
caesarean section	caesarean section	rs673854	A	G	-0.00205463	0.000448584	0.539978	4.6e-06	0.460022	20.9788
caesarean section	caesarean section	rs10985018	A	G	-0.00308381	0.000647837	0.861238	1.9e-06	0.138762	22.6592
caesarean section	caesarean section	rs2072113	T	C	0.00361796	0.000697421	0.883649	2.1e-07	0.116351	26.9115
caesarean section	caesarean section	rs10777536	A	G	0.00231705	0.000448294	0.512137	2.4e-07	0.487863	26.7144
caesarean section	caesarean section	rs1239948	T	A	0.00212085	0.000457642	0.609692	3.6e-06	0.390308	21.4767
caesarean section	caesarean section	rs6574951	A	G	0.00234663	0.000489309	0.700001	1.6e-06	0.299999	22.9997
caesarean section	caesarean section	rs2074585	A	G	-0.00222164	0.000446695	0.514688	6.6e-07	0.485312	24.7358
caesarean section	caesarean section	rs142897503	C	T	-0.00854424	0.00184524	0.983117	3.6e-06	0.016883	21.4408
caesarean section	caesarean section	rs10779241	A	G	-0.00240796	0.000519165	0.754996	3.5e-06	0.245004	21.5123
caesarean section	caesarean section	rs143946535	G	A	-0.00468573	0.00101991	0.947116	4.3e-06	0.052884	21.1072
caesarean section	caesarean section	rs80354866	A	G	-0.0040483	0.000881556	0.928848	4.4e-06	0.071152	21.0885
caesarean section	caesarean section	rs8183302	T	C	-0.00284342	0.000615382	0.802256	3.8e-06	0.197744	21.3497
excessive irregular menstruation	excessive irregular menstruation	rs75011829	G	T	-0.0757106	0.0153275	0.950251	7.8e-07	0.049749	24.3989
excessive irregular menstruation	excessive irregular menstruation	rs61024898	A	G	0.0546515	0.0118482	0.922248	4e-06	0.077752	21.2765
excessive irregular menstruation	excessive irregular menstruation	rs6905222	T	G	-0.0788309	0.0163813	0.960944	1.5e-06	0.039056	23.1577
excessive irregular menstruation	excessive irregular menstruation	rs117419044	T	C	0.107544	0.0224324	0.97903	1.6e-06	0.02097	22.9838
excessive irregular menstruation	excessive irregular menstruation	rs2467197	C	T	0.0337812	0.00738001	0.753681	4.7e-06	0.246319	20.9525
excessive irregular menstruation	excessive irregular menstruation	rs142831452	T	C	-0.107446	0.0212986	0.975696	4.5e-07	0.024304	25.4494
menstrual cycle length	menstrual cycle length	rs13206249	A	G	-0.000798599	0.000168535	0.786189	2.2e-06	0.213811	22.4532
menstrual cycle length	menstrual cycle length	rs2256091	T	A	-0.000801981	0.000166935	0.779076	1.6e-06	0.220924	23.0799
menstrual cycle length	menstrual cycle length	rs7183455	G	C	0.000884988	0.000174192	0.805874	3.8e-07	0.194126	25.8118
menstrual cycle length	menstrual cycle length	rs1569821	A	G	-0.000667744	0.000137747	0.501604	1.2e-06	0.498396	23.4993
normal delivery	normal delivery	rs4907156	A	G	-0.00264628	0.000574156	0.941492	4e-06	0.058508	21.2428
normal delivery	normal delivery	rs4147481	C	A	0.00126021	0.000270183	0.513775	3.1e-06	0.486225	21.7555
normal delivery	normal delivery	rs171388	T	C	0.0017123	0.000373986	0.846914	4.7e-06	0.153086	20.9628
normal delivery	normal delivery	rs74774746	C	G	-0.00144029	0.000308391	0.741433	3e-06	0.258567	21.8121
normal delivery	normal delivery	rs10051634	C	T	0.00161621	0.000312703	0.754595	2.4e-07	0.245405	26.7135
normal delivery	normal delivery	rs17663474	A	C	-0.00244849	0.000519067	0.925119	2.4e-06	0.074881	22.251
normal delivery	normal delivery	rs34881404	A	G	0.00266194	0.000571068	0.941449	3.1e-06	0.058551	21.7281
normal delivery	normal delivery	rs9585517	G	A	-0.00174756	0.000376234	0.850449	3.4e-06	0.149551	21.5749
normal delivery	normal delivery	rs2170819	A	C	-0.00133828	0.000292515	0.699638	4.8e-06	0.300362	20.9314
normal delivery	normal delivery	rs2052084	A	G	0.00135385	0.000296536	0.715004	5e-06	0.284996	20.8442
normal delivery	normal delivery	rs9984760	T	C	0.00305312	0.000659453	0.954758	3.7e-06	0.045242	21.4348
number of live births	number of live births	rs12410251	T	G	-0.0260331	0.00418804	0.805165	5.1e-10	0.194835	38.6394
number of live births	number of live births	rs35600310	C	T	-0.0227055	0.00395636	0.773221	9.5e-09	0.226779	32.936
number of live births	number of live births	rs9862795	T	A	0.0198961	0.00331665	0.526995	2e-09	0.473005	35.9863
number of live births	number of live births	rs62250537	G	C	-0.0229613	0.00346789	0.648192	3.6e-11	0.351808	43.8392
number of live births	number of live births	rs4869737	T	C	-0.0257464	0.00361035	0.70061	9.9e-13	0.29939	50.8551
number of live births	number of live births	rs4305732	G	A	-0.0264155	0.00344377	0.634219	1.7e-14	0.365781	58.8368
number of live births	number of live births	rs3904477	T	C	-0.027855	0.00503248	0.871809	3.1e-08	0.128191	30.6367
number of live births	number of live births	rs2627197	T	A	-0.0221846	0.00375872	0.736574	3.6e-09	0.263426	34.8356
number of live births	number of live births	rs28456	G	A	-0.0217327	0.00356479	0.687056	1.1e-09	0.312944	37.1672
number of live births	number of live births	rs4268748	C	T	-0.0196807	0.0035834	0.691979	4e-08	0.308021	30.1641
number of live births	number of live births	rs10445367	T	G	0.0286812	0.00446115	0.822113	1.3e-10	0.177887	41.3334
spontaneous abortion	spontaneous abortion	rs148312073	A	C	0.00213864	0.000459692	0.97815	3.28e-06	0.0218504	21.6442
spontaneous abortion	spontaneous abortion	rs71614631	T	C	-0.002663	0.000546729	0.984697	1.11e-06	0.0153028	23.7246
spontaneous abortion	spontaneous abortion	rs1559261	C	A	0.000672725	0.000145863	0.703157	3.99e-06	0.296843	21.2709
spontaneous abortion	spontaneous abortion	rs141253871	A	G	0.00223932	0.000426683	0.973241	1.54e-07	0.0267591	27.5437
spontaneous abortion	spontaneous abortion	rs149506511	A	G	0.00197018	0.000400402	0.96886	8.64e-07	0.0311397	24.2114
spontaneous abortion	spontaneous abortion	rs141964263	T	C	0.00304688	0.000650582	0.989216	2.82e-06	0.0107844	21.9334
spontaneous abortion	spontaneous abortion	rs536727468	T	C	0.00101247	0.000215804	0.878042	2.71e-06	0.121958	22.0113
spontaneous abortion	spontaneous abortion	rs76507815	C	A	0.00215782	0.000422298	0.974436	3.23e-07	0.0255636	26.1091
spontaneous abortion	spontaneous abortion	rs11215903	G	T	0.00192479	0.00041715	0.974382	3.95e-06	0.0256178	21.2903
spontaneous abortion	spontaneous abortion	rs4759432	G	A	-0.000963094	0.00020925	0.887565	4.17e-06	0.112435	21.1839
spontaneous abortion	spontaneous abortion	rs540693303	A	C	0.00219863	0.000472522	0.979963	3.27e-06	0.0200374	21.6501
spontaneous abortion	spontaneous abortion	rs111667266	A	C	0.0031943	0.000604701	0.987834	1.28e-07	0.0121661	27.9042
spontaneous abortion	spontaneous abortion	rs6494623	C	T	-0.000617239	0.000133447	0.554639	3.74e-06	0.445361	21.3939
spontaneous abortion	spontaneous abortion	rs118052271	A	G	-0.00224927	0.000479142	0.980304	2.68e-06	0.0196958	22.0371
spontaneous abortion	spontaneous abortion	rs117135784	A	G	0.00209161	0.00044773	0.974861	2.99e-06	0.0251389	21.8237
spontaneous abortion	spontaneous abortion	rs138429155	G	T	0.00238959	0.000503415	0.982002	2.07e-06	0.0179982	22.5317
spontaneous abortion	spontaneous abortion	rs116880214	T	A	0.00311848	0.000681059	0.989077	4.68e-06	0.0109228	20.966
spontaneous abortion	spontaneous abortion	rs113307324	T	C	0.00296333	0.000566386	0.986097	1.68e-07	0.0139026	27.3738
spontaneous abortion	spontaneous abortion	rs55973747	T	C	-0.000779635	0.000168426	0.809733	3.68e-06	0.190267	21.4271
years ovulating	years ovulating	rs6658300	C	T	0.24226	0.0402188	1.71e-09	0.701063	0.298937	36.2832
years ovulating	years ovulating	rs13016336	T	C	-0.347017	0.0602687	8.52e-09	0.89699	0.10301	33.1526
years ovulating	years ovulating	rs1647286	T	A	-0.224005	0.0374984	2.32e-09	0.604868	0.395132	35.6853

## Sheet: Table 3. EMT_MR results
Table 3.Causal effects of endometriosis stage and location on menstruation, ovulation, reproductive function and mode of delivery.
id.exposure	id.outcome	method	nsnp	b	se	pval	lo_ci	up_ci	or	or_lci95	or_uci95	p.adjust
ASRM stages 1,2	age at natural menopause	Inverse variance weighted	11	-0.103526	0.109063	0.3425	-0.317289	0.110236	0.901652	0.72812	1.11654	0.465102
ASRM stages 3,4	age at natural menopause	Inverse variance weighted	22	-0.0676854	0.0640484	0.29061	-0.19322	0.0578495	0.934554	0.8243	1.05956	0.465102
Ovary	age at natural menopause	Inverse variance weighted	21	-0.079076	0.0580586	0.173197	-0.192871	0.0347189	0.92397	0.824588	1.03533	0.465102
Fallopian tube	age at natural menopause	Inverse variance weighted	4	0.0346345	0.0253207	0.171364	-0.014994	0.0842631	1.03524	0.985118	1.08792	0.465102
Intestine	age at natural menopause	Inverse variance weighted	10	0.011899	0.014098	0.398659	-0.0157331	0.0395312	1.01197	0.98439	1.04032	0.465102
Pelvic peritoneum	age at natural menopause	Inverse variance weighted	12	-0.109027	0.0885779	0.218376	-0.28264	0.0645858	0.896706	0.753791	1.06672	0.465102
Rectovaginal septum and vagina	age at natural menopause	Inverse variance weighted	7	-0.0778301	0.118556	0.511513	-0.3102	0.15454	0.925122	0.7333	1.16712	0.511513
ASRM stages 1,2	excessive irregular menstruation	Inverse variance weighted	11	-0.00367987	0.0167295	0.8259	-0.0364697	0.02911	0.996327	0.964187	1.02954	0.8259
ASRM stages 3,4	excessive irregular menstruation	Inverse variance weighted	21	-0.00801408	0.0120109	0.504623	-0.0315554	0.0155273	0.992018	0.968937	1.01565	0.706472
Ovary	excessive irregular menstruation	Inverse variance weighted	21	-0.00884361	0.00943526	0.348608	-0.0273367	0.00964951	0.991195	0.973034	1.0097	0.668332
Fallopian tube	excessive irregular menstruation	Inverse variance weighted	4	-0.0345727	0.0127114	0.00653164	-0.059487	-0.00965843	0.966018	0.942248	0.990388	0.0457215
Intestine	excessive irregular menstruation	Inverse variance weighted	10	-0.00716865	0.00620838	0.248224	-0.0193371	0.00499977	0.992857	0.980849	1.00501	0.668332
Pelvic peritoneum	excessive irregular menstruation	Inverse variance weighted	12	-0.00577761	0.0133334	0.664783	-0.0319111	0.0203558	0.994239	0.968593	1.02056	0.77558
Rectovaginal septum and vagina	excessive irregular menstruation	Inverse variance weighted	7	-0.0176729	0.0202116	0.381904	-0.0572876	0.0219418	0.982482	0.944322	1.02218	0.668332
ASRM stages 1,2	number of live births	Inverse variance weighted	11	-0.0286275	0.0173292	0.0985388	-0.0625928	0.00533777	0.971778	0.939326	1.00535	0.214712
ASRM stages 3,4	number of live births	Inverse variance weighted	21	-0.0166842	0.0108088	0.122692	-0.0378695	0.00450112	0.983454	0.962839	1.00451	0.214712
Ovary	number of live births	Inverse variance weighted	21	-0.016774	0.00987569	0.0894101	-0.0361304	0.00258232	0.983366	0.964515	1.00259	0.214712
Fallopian tube	number of live births	Inverse variance weighted	4	-0.00263966	0.00671635	0.694304	-0.0158037	0.0105244	0.997364	0.984321	1.01058	0.694304
Intestine	number of live births	Inverse variance weighted	10	0.00422642	0.00932649	0.650431	-0.0140535	0.0225064	1.00424	0.986045	1.02276	0.694304
Pelvic peritoneum	number of live births	Inverse variance weighted	12	-0.0277478	0.0158391	0.0797981	-0.0587924	0.00329676	0.972634	0.942902	1.0033	0.214712
Rectovaginal septum and vagina	number of live births	Inverse variance weighted	7	-0.00731502	0.0112941	0.517188	-0.0294514	0.0148214	0.992712	0.970978	1.01493	0.694304
ASRM stages 1,2	age at first live birth	Inverse variance weighted	11	-0.0224469	0.0186808	0.229519	-0.0590613	0.0141675	0.977803	0.942649	1.01427	0.267772
ASRM stages 3,4	age at first live birth	Inverse variance weighted	21	-0.0207622	0.0110009	0.0591166	-0.042324	0.000799487	0.979452	0.958559	1.0008	0.136637
Ovary	age at first live birth	Inverse variance weighted	21	-0.0213102	0.0091376	0.0196929	-0.0392199	-0.00340054	0.978915	0.961539	0.996605	0.136637
Fallopian tube	age at first live birth	Inverse variance weighted	4	0.0153578	0.00871637	0.0780781	-0.0017263	0.0324419	1.01548	0.998275	1.03297	0.136637
Intestine	age at first live birth	Inverse variance weighted	10	0.00224798	0.00725232	0.756586	-0.0119666	0.0164625	1.00225	0.988105	1.0166	0.756586
Pelvic peritoneum	age at first live birth	Inverse variance weighted	12	-0.0204562	0.0157102	0.192884	-0.0512482	0.0103358	0.979752	0.950043	1.01039	0.267772
Rectovaginal septum and vagina	age at first live birth	Inverse variance weighted	7	-0.0224128	0.0121046	0.0640841	-0.0461379	0.00131221	0.977836	0.95491	1.00131	0.136637
ASRM stages 1,2	normal delivery	Inverse variance weighted	10	-0.000318181	0.000717139	0.657273	-0.00172377	0.00108741	0.999682	0.998278	1.00109	0.770674
ASRM stages 3,4	normal delivery	Inverse variance weighted	19	-0.00127591	0.000482818	0.00822645	-0.00222223	-0.000329587	0.998725	0.99778	0.99967	0.0287926
Ovary	normal delivery	Inverse variance weighted	19	-0.0011612	0.000421075	0.00582106	-0.0019865	-0.000335889	0.998839	0.998015	0.999664	0.0287926
Fallopian tube	normal delivery	Wald ratio	1	7.43e-06	0.000785889	0.992456	-0.00153291	0.00154777	1.00001	0.998468	1.00155	0.992456
Intestine	normal delivery	Inverse variance weighted	9	-0.000233372	0.000268268	0.384343	-0.000759176	0.000292433	0.999767	0.999241	1.00029	0.770674
Pelvic peritoneum	normal delivery	Inverse variance weighted	11	-0.00034026	0.000636691	0.593051	-0.00158818	0.000907654	0.99966	0.998413	1.00091	0.770674
Rectovaginal septum and vagina	normal delivery	Inverse variance weighted	6	-0.00025451	0.000579598	0.660578	-0.00139052	0.000881501	0.999746	0.99861	1.00088	0.770674
ASRM stages 1,2	age at menarche	Inverse variance weighted	11	-0.0111297	0.0122413	0.363249	-0.0351227	0.0128633	0.988932	0.965487	1.01295	0.632492
ASRM stages 3,4	age at menarche	Inverse variance weighted	21	-0.00698018	0.00927659	0.45178	-0.0251623	0.0112019	0.993044	0.975152	1.01126	0.632492
Ovary	age at menarche	Inverse variance weighted	21	-0.00720324	0.00716941	0.315032	-0.0212553	0.00684881	0.992823	0.978969	1.00687	0.632492
Fallopian tube	age at menarche	Inverse variance weighted	4	-0.00270905	0.0060713	0.655448	-0.0146088	0.00919069	0.997295	0.985497	1.00923	0.732403
Intestine	age at menarche	Inverse variance weighted	10	-0.00169179	0.00494776	0.732403	-0.0113894	0.00800582	0.99831	0.988675	1.00804	0.732403
Pelvic peritoneum	age at menarche	Inverse variance weighted	12	-0.0136081	0.0110342	0.217477	-0.0352352	0.00801897	0.986484	0.965378	1.00805	0.632492
Rectovaginal septum and vagina	age at menarche	Inverse variance weighted	7	-0.0155134	0.0109848	0.157873	-0.0370436	0.0060168	0.984606	0.963634	1.00603	0.632492
ASRM stages 1,2	caesarean section	Inverse variance weighted	11	0.000626302	0.00225053	0.780789	-0.00378474	0.00503735	1.00063	0.996222	1.00505	0.780789
ASRM stages 3,4	caesarean section	Inverse variance weighted	21	0.00158839	0.00181922	0.382598	-0.00197727	0.00515406	1.00159	0.998025	1.00517	0.669547
Ovary	caesarean section	Inverse variance weighted	21	0.00150987	0.00160996	0.348331	-0.00164565	0.0046654	1.00151	0.998356	1.00468	0.669547
Fallopian tube	caesarean section	Wald ratio	1	-0.00068225	0.00131031	0.602589	-0.00325045	0.00188595	0.999318	0.996755	1.00189	0.780789
Intestine	caesarean section	Inverse variance weighted	10	0.00121057	0.00121298	0.318273	-0.00116687	0.00358801	1.00121	0.998834	1.00359	0.669547
Pelvic peritoneum	caesarean section	Inverse variance weighted	12	0.00115272	0.00284409	0.685253	-0.00442169	0.00672714	1.00115	0.995588	1.00675	0.780789
Rectovaginal septum and vagina	caesarean section	Inverse variance weighted	7	0.00138365	0.000919958	0.132572	-0.000419466	0.00318677	1.00138	0.999581	1.00319	0.669547
ASRM stages 1,2	age at last live birth	Inverse variance weighted	11	-0.0131501	0.0150895	0.383497	-0.0427255	0.0164254	0.986936	0.958174	1.01656	0.447413
ASRM stages 3,4	age at last live birth	Inverse?variance?weighted	18	-0.0271614	0.00682391	6.88e-05	-0.0405363	-0.0138	0.973204	0.960274	0.986308	0.0002408
Ovary	age at last live birth	Inverse?variance?weighted	18	-0.0238631	0.00596527	6.33e-05	-0.035555	-0.0122	0.976419	0.96507	0.987903	0.0002408
Fallopian tube	age at last live birth	Inverse variance weighted	4	0.0129552	0.00687383	0.0594688	-0.00051752	0.0264279	1.01304	0.999483	1.02678	0.138761
Intestine	age at last live birth	Inverse variance weighted	10	0.00246669	0.00473263	0.602221	-0.00680926	0.0117426	1.00247	0.993214	1.01181	0.602221
Pelvic peritoneum	age at last live birth	Inverse variance weighted	12	-0.0125787	0.012102	0.298625	-0.0362987	0.0111413	0.9875	0.964352	1.0112	0.418075
Rectovaginal septum and vagina	age at last live birth	Inverse variance weighted	7	-0.0179804	0.0128085	0.160383	-0.0430851	0.0071243	0.98218	0.95783	1.00715	0.28067
ASRM stages 1,2	menstrual cycle length	Inverse variance weighted	7	5.5e-05	0.000456888	0.904174	-0.000840496	0.000950505	1.00006	0.99916	1.00095	0.904174
ASRM stages 3,4	menstrual cycle length	Inverse variance weighted	16	0.000261828	0.000273945	0.33919	-0.000275105	0.00079876	1.00026	0.999725	1.0008	0.67838
Ovary	menstrual cycle length	Inverse variance weighted	14	0.000180733	0.000264722	0.494778	-0.000338121	0.000699588	1.00018	0.999662	1.0007	0.742167
Intestine	menstrual cycle length	Inverse variance weighted	7	-0.000184302	0.000160397	0.25054	-0.000498679	0.000130076	0.999816	0.999501	1.00013	0.67838
Pelvic peritoneum	menstrual cycle length	Inverse variance weighted	8	6.26e-05	0.000391832	0.87305	-0.000705381	0.000830599	1.00006	0.999295	1.00083	0.904174
Rectovaginal septum and vagina	menstrual cycle length	Inverse variance weighted	4	0.000457279	0.000368351	0.21445	-0.000264689	0.00117925	1.00046	0.999735	1.00118	0.67838
ASRM stages 1,2	spontaneous abortion	Inverse variance weighted	11	0.000174961	0.000314719	0.578261	-0.000441888	0.000791809	1.00017	0.999558	1.00079	0.800225
ASRM stages 3,4	spontaneous abortion	Inverse variance weighted	22	-0.000147147	0.000224031	0.511299	-0.000586247	0.000291953	0.999853	0.999414	1.00029	0.800225
Ovary	spontaneous abortion	Inverse variance weighted	21	-6.22e-05	0.000197045	0.752207	-0.000448422	0.000323996	0.999938	0.999552	1.00032	0.800225
Fallopian tube	spontaneous abortion	Inverse variance weighted	3	-0.000149068	0.000589071	0.800225	-0.00130365	0.00100551	0.999851	0.998697	1.00101	0.800225
Intestine	spontaneous abortion	Inverse variance weighted	10	0.000166957	0.000126381	0.186482	-8.08e-05	0.000414664	1.00017	0.999919	1.00041	0.800225
Pelvic peritoneum	spontaneous abortion	Inverse variance weighted	12	0.0001324	0.0002782	0.634135	-0.000412873	0.000677673	1.00013	0.999587	1.00068	0.800225
Rectovaginal septum and vagina	spontaneous abortion	Inverse variance weighted	7	0.000174532	0.000271545	0.520394	-0.000357696	0.00070676	1.00017	0.999642	1.00071	0.800225
ASRM stages 1,2	years ovulating	Wald ratio	1	-0.189488	0.262885	0.471031	-0.704742	0.325766	0.827383	0.494236	1.38509	0.785052
ASRM stages 3,4	years ovulating	Inverse variance weighted	3	0.13529	0.169067	0.423586	-0.196081	0.466661	1.14487	0.821945	1.59466	0.785052
Ovary	years ovulating	Inverse variance weighted	4	-0.0513229	0.207788	0.804911	-0.458588	0.355942	0.949972	0.632176	1.42752	0.804911
Intestine	years ovulating	Inverse variance weighted	2	0.037264	0.0937455	0.690998	-0.146477	0.221005	1.03797	0.863745	1.24733	0.804911
Pelvic peritoneum	years ovulating	Wald ratio	1	0.225917	0.245706	0.357854	-0.255666	0.7075	1.25347	0.774401	2.02891	0.785052

## Sheet: Table 4. Reprod_MR results
Table 4.Bidirectional Mendelian randomization analysis.
id.exposure	id.outcome	method	nsnp	b	se	pval	lo_ci	up_ci	or	or_lci95	or_uci95	p.adjust
age at first live birth	ASRM stages 1,2	Inverse variance weighted	32	-0.181028	0.19313	0.348585	-0.559564	0.197507	0.834412	0.571458	1.21836	0.841926
age at last live birth	ASRM stages 1,2	Inverse variance weighted	6	-0.757885	0.428842	0.0771813	-1.59842	0.0826462	0.468657	0.202217	1.08616	0.641445
age at menarche	ASRM stages 1,2	Inverse variance weighted	181	-0.181027	0.115371	0.116626	-0.407154	0.0450993	0.834412	0.665542	1.04613	0.641445
age at natural menopause	ASRM stages 1,2	Inverse variance weighted	183	0.0115589	0.0139348	0.406823	-0.0157533	0.0388711	1.01163	0.98437	1.03964	0.841926
caesarean section	ASRM stages 1,2	Inverse variance weighted	27	1.53846	2.71604	0.571098	-3.78498	6.8619	4.65742	0.0227094	955.178	0.841926
excessive irregular menstruation	ASRM stages 1,2	Inverse variance weighted	6	-0.171936	0.314778	0.584919	-0.7889	0.445028	0.842033	0.454344	1.56053	0.841926
menstrual cycle length	ASRM stages 1,2	Inverse variance weighted	4	-3.28286	14.4961	0.82084	-31.6953	25.1296	0.0375207	1.72e-14	81965868741	0.902924
normal delivery	ASRM stages 1,2	Inverse variance weighted	11	-3.50028	7.88166	0.656967	-18.9483	11.9478	0.0301889	5.9e-09	154472	0.841926
number of live births	ASRM stages 1,2	Inverse variance weighted	10	-0.304092	0.616871	0.622042	-1.51316	0.904976	0.737793	0.220213	2.47187	0.841926
spontaneous abortion	ASRM stages 1,2	Inverse variance weighted	17	0.139685	9.72651	0.988542	-18.9243	19.2036	1.14991	6.04e-09	2.18795e+08	0.988542
years ovulating	ASRM stages 1,2	Inverse variance weighted	2	0.0520295	0.129938	0.688848	-0.202649	0.306708	1.05341	0.816565	1.35894	0.841926
age at first live birth	ASRM stages 3,4	Inverse variance weighted	32	0.127113	0.20655	0.538283	-0.277725	0.531951	1.13555	0.757505	1.70225	0.880484
age at last live birth	ASRM stages 3,4	Inverse variance weighted	6	-0.139511	0.526784	0.791137	-1.17201	0.892986	0.869784	0.309745	2.44241	0.930685
age at menarche	ASRM stages 3,4	Inverse variance weighted	181	-0.143311	0.118539	0.226672	-0.375648	0.0890256	0.866485	0.686844	1.09311	0.623347
age at natural menopause	ASRM stages 3,4	Inverse variance weighted	183	0.0189429	0.0148875	0.203231	-0.0102366	0.0481223	1.01912	0.989816	1.0493	0.623347
caesarean section	ASRM stages 3,4	Inverse variance weighted	27	3.38888	2.73574	0.215441	-1.97317	8.75093	29.6327	0.139015	6316.55	0.623347
excessive irregular menstruation	ASRM stages 3,4	Inverse variance weighted	6	-0.109441	0.314202	0.727604	-0.725276	0.506395	0.896335	0.484191	1.6593	0.930685
menstrual cycle length	ASRM stages 3,4	Inverse variance weighted	4	2.03134	18.256	0.911402	-33.7505	37.8131	7.62432	2.2e-15	2.64e+16	0.930685
normal delivery	ASRM stages 3,4	Inverse variance weighted	11	-7.41202	4.33714	0.0874578	-15.9128	1.08878	0.000603952	1.23e-07	2.97066	0.623347
number of live births	ASRM stages 3,4	Inverse variance weighted	10	-0.328582	0.564201	0.560308	-1.43442	0.777253	0.719944	0.238254	2.17549	0.880484
spontaneous abortion	ASRM stages 3,4	Inverse variance weighted	17	0.646184	7.42883	0.930685	-13.9143	15.2067	1.90824	9.06e-07	4.0196e+06	0.930685
years ovulating	ASRM stages 3,4	Inverse variance weighted	2	0.0590992	0.0877825	0.500791	-0.112955	0.231153	1.06088	0.893191	1.26005	0.880484
age at first live birth	fallopian tube	Inverse variance weighted	32	-0.334176	0.840608	0.690969	-1.98177	1.31342	0.715928	0.137826	3.71885	0.690969
age at last live birth	fallopian tube	Inverse variance weighted	6	-2.60526	2.057	0.205322	-6.63699	1.42646	0.0738837	0.00131097	4.16395	0.408897
age at menarche	fallopian tube	Inverse variance weighted	180	-0.723828	0.450699	0.108271	-1.6072	0.159542	0.484893	0.200449	1.17297	0.408897
age at natural menopause	fallopian tube	Inverse variance weighted	183	0.0398859	0.0601893	0.507539	-0.0780851	0.157857	1.04069	0.924886	1.171	0.573437
caesarean section	fallopian tube	Inverse variance weighted	27	-5.155	8.03795	0.521307	-20.9094	10.5994	0.00577046	8.3e-10	40110.2	0.573437
excessive irregular menstruation	fallopian tube	Inverse variance weighted	6	1.71067	1.51938	0.260207	-1.26731	4.68865	5.53267	0.281588	108.706	0.408897
menstrual cycle length	fallopian tube	Inverse variance weighted	4	-108.017	74.4192	0.14665	-253.879	37.8446	1.23e-47	5.52e-111	2.73e+16	0.408897
normal delivery	fallopian tube	Inverse variance weighted	11	-30.8919	25.3894	0.223709	-80.6551	18.8713	3.84e-14	9.37e-36	156925413	0.408897
number of live births	fallopian tube	Inverse variance weighted	10	2.4178	1.84992	0.191221	-1.20804	6.04365	11.2212	0.298781	421.428	0.408897
spontaneous abortion	fallopian tube	Inverse variance weighted	17	-55.3499	47.3137	0.242062	-148.085	37.385	9.16e-25	4.87e-65	1.72e+16	0.408897
years ovulating	fallopian tube	Inverse variance weighted	2	0.387322	0.562098	0.490782	-0.714389	1.48903	1.47303	0.489491	4.43281	0.573437
age at first live birth	intestine	Inverse variance weighted	32	0.283613	0.774974	0.714392	-1.23534	1.80256	1.32792	0.290737	6.06517	0.919442
age at last live birth	intestine	Inverse variance weighted	6	-0.421522	1.76377	0.811114	-3.87851	3.03547	0.656047	0.0206816	20.8107	0.919442
age at menarche	intestine	Inverse variance weighted	179	-0.874528	0.334835	0.00900625	-1.5308	-0.218251	0.417059	0.216361	0.803924	0.0990687
age at natural menopause	intestine	Inverse variance weighted	183	0.0339604	0.0419264	0.41794	-0.0482154	0.116136	1.03454	0.952929	1.12315	0.919442
caesarean section	intestine	Inverse variance weighted	27	2.01153	7.04085	0.775113	-11.7885	15.8116	7.47471	7.59e-06	7.36019e+06	0.919442
excessive irregular menstruation	intestine	Inverse variance weighted	6	-0.220125	1.0624	0.835856	-2.30242	1.86217	0.802418	0.100016	6.4377	0.919442
menstrual cycle length	intestine	Inverse variance weighted	4	33.5352	52.2158	0.520716	-68.8078	135.878	367000000000000	1.31e-30	1.03e+59	0.919442
normal delivery	intestine	Inverse variance weighted	11	-25.3629	17.7631	0.153337	-60.1785	9.45274	9.66e-12	7.33e-27	12743.1	0.843354
number of live births	intestine	Inverse variance weighted	10	0.0709732	1.43554	0.960569	-2.74269	2.88463	1.07355	0.0643971	17.897	0.960569
spontaneous abortion	intestine	Inverse variance weighted	17	16.1468	30.5272	0.596853	-43.6865	75.9801	1.02913e+07	1.06e-19	9.95e+32	0.919442
years ovulating	intestine	Inverse variance weighted	2	0.219431	0.222545	0.324129	-0.216757	0.655619	1.24537	0.805126	1.92634	0.919442
age at first live birth	ovary	Inverse variance weighted	32	0.0614422	0.233019	0.792028	-0.395275	0.51816	1.06337	0.673495	1.67894	0.922107
age at last live birth	ovary	Inverse variance weighted	6	-0.129171	0.632897	0.83828	-1.36965	1.11131	0.878824	0.254196	3.03833	0.922107
age at menarche	ovary	Inverse variance weighted	180	-0.165331	0.136294	0.22511	-0.432467	0.101804	0.847613	0.648906	1.10717	0.619053
age at natural menopause	ovary	Inverse variance weighted	183	0.0356803	0.0175855	0.0424621	0.00121274	0.0701479	1.03632	1.00121	1.07267	0.467083
caesarean section	ovary	Inverse variance weighted	27	4.91983	3.22868	0.127562	-1.40839	11.2481	136.979	0.244536	76730.2	0.619053
excessive irregular menstruation	ovary	Inverse variance weighted	6	-0.0224271	0.315226	0.943281	-0.64027	0.595416	0.977823	0.52715	1.81379	0.943281
menstrual cycle length	ovary	Inverse variance weighted	4	6.24293	26.2879	0.812282	-45.2814	57.7673	514.362	2.16e-20	1.22e+25	0.922107
normal delivery	ovary	Inverse variance weighted	11	-6.40733	5.03864	0.203501	-16.2831	3.4684	0.00164942	8.48e-08	32.0853	0.619053
number of live births	ovary	Inverse variance weighted	10	-0.233864	0.692888	0.735725	-1.59192	1.1242	0.79147	0.203534	3.07774	0.922107
spontaneous abortion	ovary	Inverse variance weighted	17	2.60156	8.58882	0.761965	-14.2325	19.4357	13.4848	6.59e-07	2.75931e+08	0.922107
years ovulating	ovary	Inverse variance weighted	2	0.0693347	0.104083	0.505317	-0.134668	0.273338	1.07179	0.874006	1.31434	0.922107
age at first live birth	pelvic peritoneum	Inverse variance weighted	32	-0.203855	0.217084	0.347701	-0.629341	0.221631	0.815581	0.532943	1.24811	0.837249
age at last live birth	pelvic peritoneum	Inverse variance weighted	6	-0.912961	0.475533	0.0548747	-1.84501	0.0190845	0.401334	0.158024	1.01927	0.603621
age at menarche	pelvic peritoneum	Inverse variance weighted	180	-0.186644	0.125155	0.135884	-0.431948	0.0586609	0.829739	0.649243	1.06042	0.692178
age at natural menopause	pelvic peritoneum	Inverse variance weighted	183	0.0195965	0.0149112	0.188776	-0.00962954	0.0488225	1.01979	0.990417	1.05003	0.692178
caesarean section	pelvic peritoneum	Inverse variance weighted	27	1.87277	3.05762	0.540213	-4.12017	7.8657	6.50627	0.0162418	2606.34	0.837249
excessive irregular menstruation	pelvic peritoneum	Inverse variance weighted	6	-0.113656	0.327385	0.728469	-0.755331	0.52802	0.892565	0.469855	1.69557	0.837249
menstrual cycle length	pelvic peritoneum	Inverse variance weighted	4	4.09148	14.9008	0.783638	-25.1141	33.2971	59.8283	1.24e-11	289000000000000	0.837249
normal delivery	pelvic peritoneum	Inverse variance weighted	11	-2.69648	8.14984	0.740748	-18.6702	13.2772	0.0674428	7.79e-09	583738	0.837249
number of live births	pelvic peritoneum	Inverse variance weighted	10	-0.371446	0.675076	0.582163	-1.6946	0.951703	0.689736	0.183674	2.59012	0.837249
spontaneous abortion	pelvic peritoneum	Inverse variance weighted	17	4.06939	10.1113	0.687345	-15.7487	23.8875	58.5213	1.45e-07	23669788431	0.837249
years ovulating	pelvic peritoneum	Inverse variance weighted	2	0.0275175	0.133962	0.837249	-0.235048	0.290083	1.0279	0.790533	1.33654	0.837249
age at first live birth	rectovaginal septum and vagina	Inverse variance weighted	32	0.132851	0.38632	0.730931	-0.624337	0.890039	1.14208	0.535617	2.43522	0.907285
age at last live birth	rectovaginal septum and vagina	Inverse variance weighted	6	-0.579819	0.613969	0.344976	-1.7832	0.62356	0.56	0.1681	1.86556	0.907285
age at menarche	rectovaginal septum and vagina	Inverse variance weighted	181	-0.234546	0.168604	0.164194	-0.565009	0.0959184	0.79093	0.568355	1.10067	0.907285
age at natural menopause	rectovaginal septum and vagina	Inverse variance weighted	183	-0.00392643	0.0206683	0.84933	-0.0444363	0.0365834	0.996081	0.956537	1.03726	0.907285
caesarean section	rectovaginal septum and vagina	Inverse variance weighted	27	-0.422853	3.63075	0.907285	-7.53913	6.69342	0.655175	0.000531861	807.08	0.907285
excessive irregular menstruation	rectovaginal septum and vagina	Inverse variance weighted	6	-0.142906	0.567298	0.801113	-1.25481	0.968997	0.866835	0.28513	2.6353	0.907285
menstrual cycle length	rectovaginal septum and vagina	Inverse variance weighted	4	-5.47825	22.2666	0.805659	-49.1208	38.1643	0.00417665	4.65e-22	3.75e+16	0.907285
normal delivery	rectovaginal septum and vagina	Inverse variance weighted	11	-9.67947	7.59351	0.202414	-24.5627	5.2038	6.26e-05	2.15e-11	181.963	0.907285
number of live births	rectovaginal septum and vagina	Inverse variance weighted	10	-0.603516	0.59505	0.310474	-1.76981	0.562782	0.546885	0.170365	1.75555	0.907285
spontaneous abortion	rectovaginal septum and vagina	Inverse variance weighted	17	-5.38787	15.4369	0.727071	-35.6442	24.8685	0.00457172	3.31e-16	63133330626	0.907285
years ovulating	rectovaginal septum and vagina	Inverse variance weighted	2	0.0558611	0.10826	0.605861	-0.156328	0.26805	1.05745	0.855278	1.30741	0.907285
